# Supplementary material for: Integrated Genomics Identifies Five Medulloblastoma Subtypes with Distinct Genetic Profiles, Pathway Signatures and Clinicopathological Features
Source: PLoS One. 2008 Aug 28;3(8):e3088. doi: 10.1371/journal.pone.0003088 (PMC2518524; doi:10.1371/journal.pone.0003088)
Supplement: Table S1 — Patient/tumor characteristics of medulloblastoma series used for expression profiling in this study. (0.03 MB RTF) [file pone.0003088.s008.xls]

## Sheet: Sheet1
Table S1 Kool et al.
MB#	Subtype	Sex	Age at diagnosis	Histology	Staging	β-catenin mutations		PTCH1 mutations*
			(months)			Nucleotides	Amino acids
MB0255	A	M	228	Classic	nd	GAC>GTC	ASP32VAL	-
MB0260	A	M	96	Classic	M0	TCT>TAT	SER33TYR	-
MB0270	A	F	240	nd	M0	TCT>TGT	SER33CYS	-
MB0340	A	F	94	Classic	M0	TCT>TGT	SER33CYS	-
MB0369	A	M	125	Classic	M0	GAC>TAC	ASP32TYR	-
MB0371	A	F	134	Classic	M0	GAA>GGA	GLY34GLU	-
MB0372	A	M	152	Classic	M0	TCT>TGT	SER33CYS	-
MB0379	A	M	120	Classic	nd	TCT>TTT	SER37PHE	-
MB0425	A	F	72	Classic	M0	GGA>AGA	GLY34ARG	-
MB0258	B	M	36	Desmoplastic	M0	-	-	-
MB0265	B	M	36	Desmoplastic	M0	-	-	3478 ins 8 (exon 21)
MB0272	B	M	24	Desmoplastic	M0	-	-	-
MB0313	B	M	96	Classic	M2	-	-	-
MB0316	B	M	21	Desmoplastic	M0	-	-	-
MB0324	B	M	26	Classic	M0	-	-	-
MB0334	B	M	325	Desmoplastic	M0	-	-	-
MB0335	B	F	424	Classic	M0	-	-	-
MB0342	B	F	18	Classic	M0	-	-	3129 ins 2 (exon 18)
MB0373	B	M	34	LCA	M0	-	-	3491 ins 16 (exon 21)
MB0427	B	M	84	Desmoplastic	M0	-	-	914 del G (exon 5)
MB0435	B	F	36	Desmoplastic	M0	-	-	-
MB0446	B	F	76	Classic	M0	-	-	-
MB0447	B	F	372	Classic	M0	-	-	-
MB0452	B	M	30	Classic	nd	-	-	-
MB0256	C	M	84	Classic	M0	-	-	-
MB0262	C	M	168	Classic	M0	-	-	-
MB0267	C	F	120	Classic	M0	-	-	-
MB0274	C	M	48	Classic	M0	-	-	-
MB0275	C	F	132	Classic	M1	-	-	-
MB0311	C	M	162	Classic	M3	-	-	-
MB0338	C	F	60	Desmoplastic	M1	-	-	-
MB0339	C	M	63	Desmoplastic	M0	-	-	-
MB0341	C	M	146	Classic	M0	-	-	-
MB0343	C	F	307	Classic	M0	-	-	-
MB0367	C	F	72	Classic	M0	-	-	-
MB0368	C	M	89	Classic	M0	-	-	-
MB0370	C	M	59	Classic	M3	-	-	-
MB0377	C	M	65	Classic	M0	-	-	-
MB0434	C	F	144	Desmoplastic	M1	-	-	-
MB0440	C	F	44	Desmoplastic	M0	-	-	-
MB0264	D	F	84	Classic	M0	-	-	-
MB0268	D	F	60	Classic	M0	-	-	-
MB0273	D	M	36	Classic	M0	-	-	-
MB0312	D	M	88	Classic	M0	-	-	-
MB0325	D	M	37	Classic	M1	-	-	-
MB0326	D	M	71	Classic	M0	-	-	-
MB0332	D	F	58	Desmoplastic	M0	-	-	-
MB0336	D	M	124	Classic	M0	-	-	-
MB0337	D	M	199	Classic	M4	-	-	-
MB0365	D	M	120	Classic	M0	-	-	-
MB0426	D	M	36	Classic	M3	-	-	-
MB0259	E	M	180	Classic	M0	-	-	-
MB0261	E	M	48	Classic	M0	-	-	-
MB0269	E	M	24	Classic	M1	-	-	-
MB0315	E	M	77	Classic	M3	-	-	-
MB0317	E	M	39	Classic	M3	-	-	-
MB0318	E	M	34	Classic	M3	-	-	-
MB0374	E	F	nd	nd	nd	-	-	-
MB0421	E	M	72	Classic	M1	-	-	-
MB0424	E	M	60	Classic	M3	-	-	-
MB0455	E	F	29	Classic	M0	-	-	-
MB0458	E	M	45	Desmoplastic	M1	-	-	-
* Nucleotide postion according to NM_000264. Only insertions, deletions and/or stopcodons are reported.
