# Supplementary material for: Integrated Genomics Identifies Five Medulloblastoma Subtypes with Distinct Genetic Profiles, Pathway Signatures and Clinicopathological Features
Source: PLoS One. 2008 Aug 28;3(8):e3088. doi: 10.1371/journal.pone.0003088 (PMC2518524; doi:10.1371/journal.pone.0003088)
Supplement: Table S2 — Gene-signatures for clusters A–E, and clusters AB vs CDE, CD vs ABE, and DE vs ABC. (1.11 MB XLS) [file pone.0003088.s009.xls]

## Sheet: A vs BCDE
#Correlationtype: transform_2log
#t-tested: 0.001 fdr
#Minimal presentcalls: 1
Highly expressed genes in cluster A vs BCDE
#H:probeset	HUGO	p-value
232231_at	RUNX2	2.36014e-41
205278_at	GAD1	2.88392e-38
235845_at	SP5	9.01723e-34
227812_at	TNFRSF19	1.09654e-32
232313_at	TMEM132C	1.49923e-32
229585_at	ADAMTSL1	1.7821e-32
221950_at	EMX2	3.03408e-31
212848_s_at	C9orf3	1.10257e-29
221558_s_at	LEF1	1.38292e-28
222696_at	AXIN2	1.48801e-28
201645_at	TNC	4.94099e-28
229288_at	EPHA7	1.28859e-27
213847_at	PRPH	3.57056e-27
219440_at	RAI2	6.20354e-26
208216_at	DLX4	1.06461e-25
219764_at	FZD10	1.16984e-25
219908_at	DKK2	1.27492e-25
204712_at	WIF1	3.546e-25
219410_at	TMEM45A	6.38066e-25
231341_at	SLC35D3	1.28465e-24
1556402_at	FLJ46446	1.2885e-24
213644_at	CCDC46	1.67226e-24
243362_s_at	LOC641518	2.36833e-24
236717_at	LOC165186	8.3815e-23
203438_at	STC2	8.42062e-23
213249_at	FBXL7	3.39354e-22
218100_s_at	IFT57	6.16374e-22
219463_at	C20orf103	7.01737e-22
221447_s_at	GLT8D2	1.39762e-21
226743_at	SLFN11	2.96438e-21
231666_at	PAX3	3.25191e-21
232531_at	EMX2OS	4.62618e-21
57715_at	FAM26B	5.05015e-21
235745_at	ERN1	5.79104e-21
213222_at	PLCB1	6.26451e-21
210135_s_at	SHOX2	1.01601e-20
226303_at	PGM5	1.07443e-20
241383_at	LOC201181	1.68083e-20
243688_at	LOC285431	1.76367e-20
213790_at	ADAM12	1.84293e-20
226908_at	LRIG3	2.1917e-20
208212_s_at	ALK	2.67033e-20
226789_at	LOC647121	3.29571e-20
203884_s_at	RAB11FIP2	3.95034e-20
206070_s_at	EPHA3	4.36162e-20
239139_at	CPNE9	5.74975e-20
209765_at	ADAM19	6.33893e-20
218330_s_at	NAV2	1.49032e-19
204105_s_at	NRCAM	1.62311e-19
204595_s_at	STC1	3.12426e-19
202542_s_at	SCYE1	1.02507e-18
200967_at	PPIB	1.08968e-18
238727_at	LOC440934	1.24357e-18
202990_at	PYGL	2.15584e-18
202772_at	HMGCL	2.58755e-18
203304_at	BAMBI	2.96826e-18
201830_s_at	NET1	2.98373e-18
219877_at	ZMAT4	3.57407e-18
226137_at	ZFHX3	3.658e-18
230986_at	KLF8	4.37263e-18
232201_at	NKD2	4.94577e-18
213499_at	CLCN2	5.80798e-18
212364_at	MYO1B	6.45888e-18
218113_at	TMEM2	8.82238e-18
209409_at	GRB10	1.04776e-17
201426_s_at	VIM	1.05687e-17
212841_s_at	PPFIBP2	1.36844e-17
212345_s_at	CREB3L2	1.48204e-17
220495_s_at	TXNDC15	2.20054e-17
203987_at	FZD6	3.23575e-17
218704_at	RNF43	3.34386e-17
213779_at	EMID1	3.67879e-17
219728_at	MYOT	4.01468e-17
203327_at	IDE	5.82149e-17
212488_at	COL5A1	8.62905e-17
214175_x_at	PDLIM4	8.81693e-17
219142_at	RASL11B	1.67384e-16
226360_at	ZNRF3	1.82207e-16
219522_at	FJX1	2.20685e-16
234985_at	LDLRAD3	3.02137e-16
207261_at	CNGA3	3.8863e-16
209043_at	PAPSS1	4.65789e-16
219213_at	JAM2	4.80068e-16
218574_s_at	LMCD1	5.44008e-16
213348_at	CDKN1C	6.77481e-16
202733_at	P4HA2	7.44045e-16
230480_at	PIWIL4	1.17832e-15
220027_s_at	RASIP1	1.42689e-15
238440_at	CLYBL	1.59872e-15
213369_at	PCDH21	1.65261e-15
228210_at	NXPH3	1.84503e-15
209568_s_at	RGL1	1.91814e-15
227072_at	RTTN	1.95579e-15
203675_at	NUCB2	2.01687e-15
203343_at	UGDH	3.24508e-15
217901_at	DSG2	4.34309e-15
224584_at	C20orf30	4.93925e-15
228564_at	LOC375295	5.31389e-15
226844_at	MOBKL2B	6.30245e-15
210139_s_at	PMP22	6.52685e-15
225032_at	FNDC3B	7.32708e-15
219366_at	AVEN	9.91941e-15
236361_at	GALNTL2	1.07606e-14
241224_x_at	DSCR8	1.10271e-14
201013_s_at	PAICS	1.21786e-14
229782_at	RMST	1.36605e-14
219373_at	DPM3	1.40778e-14
242414_at	QPRT	1.9964e-14
201095_at	DAP	2.00495e-14
204773_at	IL11RA	2.00874e-14
200606_at	DSP	2.87434e-14
212713_at	MFAP4	3.88692e-14
219296_at	ZDHHC13	4.70972e-14
230964_at	FREM2	5.06008e-14
236141_at	NBLA00301	5.24577e-14
212850_s_at	LRP4	5.33918e-14
219271_at	GALNT14	5.43776e-14
210192_at	ATP8A1	6.17102e-14
209348_s_at	MAF	7.45687e-14
220889_s_at	CA10	7.67277e-14
226582_at	LOC400043	8.40403e-14
205578_at	ROR2	9.90292e-14
218204_s_at	FYCO1	1.19994e-13
212662_at	PVR	1.34868e-13
213051_at	ZC3HAV1	1.41341e-13
219778_at	ZFPM2	1.52504e-13
223642_at	ZIC2	1.66963e-13
219479_at	KDELC1	1.68639e-13
224870_at	KIAA0114	1.88658e-13
225399_at	C1orf19	2.74702e-13
204920_at	CPS1	2.77707e-13
200903_s_at	AHCY	3.09583e-13
200602_at	APP	3.42846e-13
223582_at	GPR98	3.92221e-13
200696_s_at	GSN	4.12353e-13
219179_at	DACT1	4.25281e-13
230595_at	LOC572558	4.58991e-13
225582_at	KIAA1754	4.90284e-13
212274_at	LPIN1	5.34688e-13
1552439_s_at	MEGF11	6.78273e-13
227250_at	KREMEN1	7.17024e-13
200757_s_at	CALU	7.57935e-13
210844_x_at	CTNNA1	8.23955e-13
219523_s_at	ODZ3	8.70543e-13
227059_at	GPC6	9.31528e-13
239552_at	FLJ14712	9.86193e-13
209605_at	TST	1.01372e-12
229168_at	COL23A1	1.03183e-12
203391_at	FKBP2	1.03285e-12
218021_at	DHRS4,DHRS4L2	1.09027e-12
219775_s_at	CPLX3	1.15222e-12
225150_s_at	RTKN	1.15655e-12
223001_at	DC2	1.29164e-12
218854_at	DSE	1.42821e-12
221790_s_at	LDLRAP1	2.09328e-12
211936_at	HSPA5	2.14304e-12
208605_s_at	NTRK1	2.14371e-12
203252_at	CDK2AP2	2.17223e-12
209651_at	TGFB1I1	2.18506e-12
214933_at	CACNA1A	2.63513e-12
228307_at	EMILIN3	4.05512e-12
204359_at	FLRT2	4.19722e-12
204094_s_at	TSC22D2	4.9237e-12
214433_s_at	SELENBP1	4.92648e-12
203517_at	MTX2	5.32463e-12
209726_at	CA11	5.77583e-12
205126_at	VRK2	7.35605e-12
204268_at	S100A2	8.26907e-12
216862_s_at	MTCP1	9.64765e-12
212977_at	CXCR7	1.00724e-11
216262_s_at	TGIF2	1.09636e-11
226695_at	PRRX1	1.12449e-11
226058_at	MGC4655	1.38074e-11
224617_at	ROD1	1.38455e-11
222988_s_at	TMEM9	1.57695e-11
213478_at	RP1-21O18.1	1.63535e-11
202207_at	ARL4C	1.82933e-11
200656_s_at	P4HB	1.88632e-11
211967_at	TMEM123	2.04389e-11
217774_s_at	HSPC152	2.30617e-11
229276_at	IGSF9	2.41579e-11
225056_at	SIPA1L2	2.46402e-11
223603_at	ZNF179	2.7395e-11
227297_at	ITGA9	2.74667e-11
225651_at	UBE2E2	2.90209e-11
222753_s_at	SPCS3	3.06473e-11
227542_at	SOCS6	3.18525e-11
225627_s_at	CACHD1	3.35969e-11
1553890_s_at	LOC126147	3.72963e-11
1555889_a_at	CRTAP	3.7899e-11
222978_at	SURF4	4.18979e-11
219170_at	LOC731565,FSD1	4.58397e-11
202515_at	DLG1	4.73978e-11
205888_s_at	JAKMIP2	4.9204e-11
203725_at	GADD45A	5.03765e-11
212077_at	CALD1	5.48592e-11
200600_at	MSN	5.73635e-11
209509_s_at	DPAGT1	6.19216e-11
202096_s_at	TSPO	6.35107e-11
223907_s_at	PINX1	6.58935e-11
237116_at	LOC646903	6.60913e-11
225078_at	EMP2	6.69749e-11
201170_s_at	BHLHB2	8.04165e-11
224615_x_at	HM13	8.18757e-11
201952_at	ALCAM	8.56e-11
210296_s_at	PXMP3	1.03618e-10
209883_at	GLT25D2	1.06563e-10
200087_s_at	TMED2	1.15054e-10
217080_s_at	HOMER2	1.20239e-10
201761_at	MTHFD2	1.28025e-10
202655_at	ARMET	1.3732e-10
205812_s_at	TMED9	1.37915e-10
201572_x_at	DCTD	1.43307e-10
1555935_s_at	HUNK	1.43485e-10
225570_at	SLC41A1	1.52353e-10
228821_at	ST6GAL2	1.62775e-10
223316_at	CCDC3	1.67166e-10
203405_at	PSMG1	1.73608e-10
216483_s_at	C19orf10	1.794e-10
236681_at	HOXD13	1.79439e-10
212942_s_at	KIAA1199	1.81718e-10
218802_at	CCDC109B	1.93286e-10
205151_s_at	KIAA0644	2.24483e-10
230353_at	LOC284112	2.33041e-10
213912_at	KIAA0984	2.5001e-10
219215_s_at	SLC39A4	2.53633e-10
1555501_s_at	RSRC1	2.61595e-10
221641_s_at	ACOT9	2.70433e-10
223084_s_at	CCNDBP1	2.78799e-10
221575_at	SCLY	2.894e-10
207540_s_at	SYK	3.10053e-10
206739_at	HOXC5	3.15684e-10
226884_at	LRRN1	3.16343e-10
206601_s_at	HOXD3	3.23223e-10
218333_at	DERL2	3.23417e-10
1569469_a_at	LHX8	3.2691e-10
209031_at	CADM1	3.75933e-10
212121_at	TCTN3	3.76992e-10
211972_x_at	RPLP0,LOC643779	4.02276e-10
228338_at	LOC120376	4.27143e-10
217716_s_at	SEC61A1	4.5919e-10
226188_at	HSPC159	4.67356e-10
229656_s_at	FLJ42562	4.94099e-10
227446_s_at	C14orf167	5.48851e-10
203133_at	SEC61B	5.65028e-10
203706_s_at	FZD7	5.94605e-10
206073_at	COLQ	6.35028e-10
200670_at	XBP1	6.55005e-10
1556378_a_at	LOC440896	6.56124e-10
219602_s_at	FAM38B	6.69258e-10
236769_at	LOC158402	6.75113e-10
219283_at	C1GALT1C1	6.88643e-10
212070_at	GPR56	7.24987e-10
222752_s_at	C1orf75	7.28745e-10
239359_at	MARCH11	7.37403e-10
202934_at	HK2	7.40475e-10
204836_at	GLDC	7.46043e-10
219066_at	PPCDC	7.52206e-10
205132_at	ACTC1	9.1043e-10
219073_s_at	OSBPL10	9.94899e-10
221776_s_at	BRD7	1.00199e-09
210719_s_at	HMG20B	1.00767e-09
208228_s_at	FGFR2	1.01577e-09
217728_at	S100A6	1.04894e-09
202639_s_at	RANBP3	1.06861e-09
226408_at	TEAD2	1.06967e-09
232060_at	ROR1	1.2346e-09
207197_at	ZIC3	1.25117e-09
209892_at	FUT4	1.25707e-09
216452_at	TRPM3	1.33154e-09
228933_at	NHS	1.40785e-09
230587_at	STGC3	1.45547e-09
200825_s_at	HYOU1	1.48349e-09
202606_s_at	TLK1	1.5211e-09
200663_at	CD63	1.56949e-09
223062_s_at	PSAT1	1.67931e-09
227361_at	HS3ST3B1	1.72501e-09
226117_at	TIFA	1.77723e-09
230015_at	PRCD	1.80589e-09
218407_x_at	NENF	1.95243e-09
222307_at	LOC282997	1.9939e-09
232422_at	RP11-151A6.2	2.08839e-09
203857_s_at	PDIA5	2.11047e-09
225342_at	AK3L2	2.18177e-09
200763_s_at	RPLP1	2.21222e-09
206580_s_at	EFEMP2	2.21541e-09
201900_s_at	AKR1A1	2.27476e-09
225016_at	APCDD1	2.47479e-09
206110_at	HIST1H3H	2.57741e-09
220750_s_at	LEPRE1	2.78744e-09
208612_at	PDIA3	2.78892e-09
211048_s_at	PDIA4	2.89053e-09
1558706_a_at	ATOH8	2.94256e-09
238465_at	C5orf35	2.95191e-09
222927_s_at	CPLX3,LMAN1L	3.01793e-09
213552_at	GLCE	3.02374e-09
211535_s_at	FGFR1	3.06058e-09
213399_x_at	RPN2	3.075e-09
206469_x_at	AKR7A3	3.14872e-09
201406_at	RPL36A,LOC729362	3.2169e-09
219637_at	ARMC9	3.2742e-09
201470_at	GSTO1	3.49616e-09
239010_at	DUXAP10	3.61375e-09
227933_at	LINGO1	3.65556e-09
201004_at	SSR4	3.67395e-09
201069_at	MMP2	3.9385e-09
226696_at	RBBP9	4.04031e-09
39248_at	AQP3	4.20096e-09
202428_x_at	DBI	4.76321e-09
217949_s_at	VKORC1	5.26538e-09
203069_at	SV2A	5.28172e-09
225003_at	UNQ501,MGC3205	5.3722e-09
200002_at	RPL35	5.38823e-09
205107_s_at	EFNA4	5.51504e-09
209343_at	EFHD1	5.61334e-09
201611_s_at	ICMT	5.6762e-09
215522_at	SORCS3	6.29462e-09
203013_at	ECD	6.49994e-09
203313_s_at	TGIF1	6.56135e-09
231906_at	HOXD8	6.70411e-09
203466_at	MPV17	6.71687e-09
219700_at	PLXDC1	7.00318e-09
214167_s_at	RPLP0-like,RPLP0,LOC643779	7.25843e-09
41577_at	PPP1R16B	7.30833e-09
214039_s_at	LAPTM4B	7.37631e-09
227195_at	ZNF503	7.48757e-09
218066_at	SLC12A7	8.54e-09
202950_at	CRYZ	8.82779e-09
219161_s_at	CKLF	9.03371e-09
219401_at	XYLT2	9.3344e-09
222525_s_at	CCDC25	9.87846e-09
212248_at	MTDH	1.03404e-08
202306_at	POLR2G	1.04497e-08
203373_at	SOCS2	1.07777e-08
223978_s_at	CRLS1	1.13109e-08
224436_s_at	NIPSNAP3A	1.23337e-08
201923_at	PRDX4	1.3934e-08
225235_at	TSPAN17	1.42937e-08
218140_x_at	SRPRB	1.43173e-08
218640_s_at	PLEKHF2	1.44149e-08
203999_at	SYT1	1.46612e-08
223004_s_at	C3orf1	1.47477e-08
212038_s_at	VDAC1	1.48756e-08
201492_s_at	RPL41	1.48905e-08
209191_at	TUBB6	1.5006e-08
239155_at	LOC653108,LOC730425	1.52484e-08
204465_s_at	INA	1.56627e-08
207717_s_at	PKP2	1.56776e-08
221019_s_at	COLEC12	1.59313e-08
33767_at	NEFH	1.59594e-08
202223_at	STT3A	1.62616e-08
204992_s_at	PFN2	1.71712e-08
229872_s_at	LOC642441,LOC730256,LOC730257	1.86964e-08
213941_x_at	RPS7	1.88503e-08
218606_at	ZDHHC7	1.91088e-08
219945_at	DDX25	1.963e-08
212119_at	RHOQ	1.99061e-08
227204_at	PARD6G	2.00429e-08
206498_at	OCA2	2.13711e-08
226060_at	RFT1	2.1912e-08
213129_s_at	GCSH,LOC654085,LOC730107	2.19851e-08
204578_at	HISPPD2A	2.27018e-08
223209_s_at	SELS	2.3125e-08
207543_s_at	P4HA1	2.33496e-08
214259_s_at	AKR7A2	2.40624e-08
225804_at	CYB5D2	2.49315e-08
209238_at	STX3	2.97904e-08
224700_at	STT3B	3.07717e-08
218855_at	GPR175	3.17616e-08
232856_at	LRRC55	3.38191e-08
210540_s_at	B4GALT4	3.38224e-08
203860_at	PCCA	3.42714e-08
218436_at	SIL1	3.56127e-08
229234_at	ZC3H12B	3.62625e-08
204759_at	RCBTB2	3.66133e-08
203560_at	GGH	3.67885e-08
222762_x_at	LIMD1	3.68238e-08
221708_s_at	UNC45A	3.71242e-08
229481_at	LOC283859	3.81056e-08
202141_s_at	COPS8	3.85338e-08
203107_x_at	RPS2	3.9152e-08
200599_s_at	HSP90B1	3.96618e-08
202800_at	SLC1A3	3.991e-08
236308_at	VSTM2A	4.07607e-08
204471_at	GAP43	4.294e-08
226264_at	SUSD1	4.40601e-08
219762_s_at	RPL36,LOC651600	4.48235e-08
209150_s_at	TM9SF1	4.50308e-08
228713_s_at	HSD17B14	4.563e-08
233599_at	hCG_2003663	4.59703e-08
210220_at	FZD2	4.88179e-08
211487_x_at	RPS17	4.93299e-08
202797_at	SACM1L	5.0092e-08
1555923_a_at	C10orf114	5.21708e-08
201261_x_at	BGN	5.26045e-08
202862_at	FAH	5.47279e-08
219416_at	SCARA3	5.73367e-08
222870_s_at	B3GNT2	5.78372e-08
238021_s_at	hCG_1815491	5.8342e-08
218774_at	DCPS	5.86045e-08
200916_at	TAGLN2	6.01325e-08
1562309_s_at	PHF21B	6.35861e-08
206448_at	ZNF365	6.64928e-08
218876_at	TPPP3	6.80242e-08
202712_s_at	CKMT1B,CKMT1A	6.81229e-08
203452_at	B3GAT3	7.00166e-08
229009_at	SIX5	7.2989e-08
204172_at	CPOX	7.49452e-08
209001_s_at	ANAPC13	7.62818e-08
218070_s_at	GMPPA	7.62916e-08
221016_s_at	TCF7L1	7.78171e-08
201928_at	PKP4	8.10241e-08
204462_s_at	SLC16A2	8.71724e-08
212352_s_at	TMED10	9.01698e-08
225164_s_at	EIF2AK4	9.17381e-08
208792_s_at	CLU	9.21046e-08
208638_at	PDIA6	9.24482e-08
231867_at	ODZ2	9.44203e-08
225246_at	STIM2	9.69327e-08
227561_at	DDR2	1.01167e-07
219100_at	OBFC1	1.07137e-07
214749_s_at	ARMCX6	1.08384e-07
204718_at	EPHB6	1.11196e-07
204086_at	PRAME	1.13429e-07
227475_at	FOXQ1	1.2029e-07
203034_s_at	hCG_21078,RPL27A	1.21071e-07
219202_at	RHBDF2	1.23517e-07
219545_at	KCTD14	1.28165e-07
201209_at	HDAC1	1.28168e-07
202847_at	PCK2	1.28812e-07
204011_at	SPRY2	1.29707e-07
200075_s_at	GUK1	1.29854e-07
227607_at	STAMBPL1	1.31141e-07
1556182_x_at	hCG_20426	1.32177e-07
212875_s_at	C2CD2	1.351e-07
208716_s_at	TMCO1	1.36089e-07
210751_s_at	RGN	1.47444e-07
214143_x_at	SLC36A2,RPL24	1.51308e-07
56197_at	PLSCR3	1.55555e-07
224879_at	C9orf123	1.56038e-07
225308_s_at	TANC1	1.63492e-07
239006_at	SLC26A7	1.66192e-07
228035_at	STK33	1.66254e-07
219129_s_at	SAP30L	1.67142e-07
200918_s_at	SRPR	1.71342e-07
200068_s_at	CANX	1.73123e-07
200837_at	BCAP31	1.732e-07
201938_at	CDK2AP1	1.73942e-07
219329_s_at	C2orf28	1.8667e-07
226766_at	ROBO2	1.98613e-07
212805_at	PRUNE2	2.0132e-07
218285_s_at	BDH2	2.07044e-07
205288_at	CDC14A	2.08394e-07
205620_at	F10	2.12541e-07
201413_at	HSD17B4	2.26042e-07
203186_s_at	S100A4	2.28778e-07
200082_s_at	RPS7,LOC644315	2.3281e-07
223808_s_at	PTPMT1,NDUFS3	2.4252e-07
1558956_s_at	IFT80	2.487e-07
219230_at	TMEM100	2.48963e-07
223054_at	DNAJB11	2.54744e-07
204880_at	MGMT	2.56399e-07
227313_at	CNPY4	2.59092e-07
202708_s_at	HIST2H2BE	2.71525e-07
203038_at	PTPRK	2.72618e-07
201061_s_at	STOM	2.7525e-07
204929_s_at	VAMP5	2.79262e-07
229725_at	ACSL6	2.8325e-07
218339_at	MRPL22	2.84472e-07
208837_at	TMED3	2.86228e-07
225901_at	PTPMT1	2.88941e-07
239675_at	LOC283143	2.9014e-07
1553654_at	SYT14	2.92085e-07
222543_at	DERL1	2.99552e-07
227468_at	CPT1C	3.07344e-07
218688_at	DAK	3.0745e-07
225014_at	LOC389203	3.10833e-07
203476_at	TPBG	3.11157e-07
240545_at	LOC286382	3.15891e-07
222481_at	FXC1	3.22559e-07
230369_at	GPR161	3.34781e-07
203570_at	LOXL1	3.39384e-07
210239_at	IRX5	3.52686e-07
225480_at	C1orf122	3.60013e-07
224885_s_at	KRTCAP2	3.7079e-07
224464_s_at	NUDT22	3.80675e-07
200736_s_at	GPX1	3.84733e-07
208886_at	H1F0	3.92414e-07
228690_s_at	NDUFA11	4.16132e-07
215416_s_at	STOML2	4.26327e-07
204584_at	L1CAM	4.31827e-07
213011_s_at	TPI1	4.3493e-07
226241_s_at	MRPL52	4.43922e-07
222803_at	PRTFDC1	4.59701e-07
200819_s_at	RPS15	4.60654e-07
213969_x_at	RPL29	4.64935e-07
208695_s_at	RPL39	4.70223e-07
225665_at	ZAK	5.04304e-07
221059_s_at	COTL1	5.09014e-07
204137_at	GPR137B	5.17743e-07
228992_at	MED28	5.30487e-07
213376_at	ZBTB1	5.35894e-07
223660_at	ADORA3	5.43985e-07
218213_s_at	C11orf10	5.5916e-07
200063_s_at	LOC399804,NPM1	5.68227e-07
229126_at	TMEM19	5.74496e-07
224694_at	ANTXR1	5.78277e-07
224575_at	C3orf10	5.87918e-07
224913_s_at	TIMM50	5.96231e-07
225174_at	DNAJC10	6.04226e-07
228253_at	LOXL3	6.05262e-07
202252_at	RAB13	6.07906e-07
208816_x_at	ANXA2P2	6.154e-07
231764_at	CHRAC1	6.21702e-07
229400_at	HOXD10	6.24657e-07
204736_s_at	CSPG4	6.32748e-07
204068_at	STK3	6.66484e-07
205796_at	TCP11L1	6.66972e-07
218284_at	SMAD3	6.76021e-07
213571_s_at	EIF4E2	6.7758e-07
209834_at	CHST3	7.00486e-07
224298_s_at	UBAC2	7.16382e-07
213628_at	CLCC1	7.52831e-07
214812_s_at	MOBKL1B	7.71448e-07
212586_at	CAST	7.96865e-07
205522_at	HOXD4	7.98598e-07
223272_s_at	C1orf57	7.99334e-07
201040_at	GNAI2	8.00247e-07
221475_s_at	RPL15	8.12577e-07
218474_s_at	KCTD5	8.19121e-07
1560060_s_at	VPS37C	8.21451e-07
238762_at	MTHFD2L	8.3401e-07
217923_at	PEF1	8.34628e-07
208540_x_at	LOC729659,LOC730278	8.34728e-07
220937_s_at	ST6GALNAC4	8.35396e-07
209623_at	MCCC2	8.61265e-07
213830_at	TRA@	8.88728e-07
225162_at	SH3D19	9.33245e-07
203646_at	FDX1	9.40529e-07
207766_at	CDKL1	9.5567e-07
201841_s_at	HSPB1	9.56411e-07
202075_s_at	PLTP	9.5703e-07
231050_at	HRASLS5	9.65868e-07
203404_at	ARMCX2	9.66416e-07
217899_at	FLJ20254	9.67151e-07
206194_at	HOXC4	9.76375e-07
205604_at	HOXD9	1.00079e-06
224710_at	RAB34	1.00182e-06
201098_at	COPB2	1.00291e-06
201011_at	RPN1	1.02745e-06
217143_s_at	TRA@,TRD@	1.03171e-06
239537_at	ST8SIA2	1.04864e-06
200805_at	LMAN2	1.05668e-06
202575_at	CRABP2	1.06096e-06
230136_at	LOC400099	1.06274e-06
203505_at	ABCA1	1.07837e-06
204573_at	CROT	1.08056e-06
231851_at	RAVER2	1.09726e-06
222411_s_at	SSR3	1.10354e-06
213320_at	PRMT3	1.11022e-06
204342_at	SLC25A24	1.11625e-06
214351_x_at	LOC388344,RPL13	1.12406e-06
204408_at	APEX2	1.12736e-06
220968_s_at	TSPAN9	1.12953e-06
1558692_at	C1orf85	1.13239e-06
218176_at	MAGEF1	1.14447e-06
209164_s_at	CYB561	1.14744e-06
226221_at	KIAA1432	1.15779e-06
202908_at	WFS1	1.18693e-06
201204_s_at	RRBP1	1.18732e-06
220102_at	FOXL2	1.18802e-06
210720_s_at	APBA2BP	1.20439e-06
214853_s_at	SHC1	1.26455e-06
217882_at	TMEM111	1.27114e-06
207707_s_at	SEC13	1.2896e-06
238002_at	GOLIM4	1.30009e-06
51146_at	PIGV	1.34054e-06
200886_s_at	PGAM1,hCG_2015138	1.35848e-06
226214_at	MIR16	1.35982e-06
204348_s_at	AK3L1,AK3L2,LOC645619	1.39176e-06
228845_at	P76	1.41299e-06
218862_at	ASB13	1.41816e-06
208858_s_at	FAM62A	1.44951e-06
200774_at	FAM120A	1.47595e-06
230660_at	SERTAD4	1.47689e-06
206690_at	ACCN1	1.48635e-06
201176_s_at	ARCN1	1.48922e-06
205005_s_at	NMT2	1.51915e-06
230942_at	CMTM5	1.53724e-06
218319_at	PELI1	1.60614e-06
213925_at	C1orf95	1.62656e-06
207992_s_at	AMPD3	1.6372e-06
200649_at	NUCB1	1.65028e-06
205825_at	PCSK1	1.70467e-06
219489_s_at	NXN	1.71556e-06
224596_at	SLC44A1	1.8392e-06
203257_s_at	C11orf49	1.85523e-06
222993_at	MRPL37	1.88607e-06
201870_at	TOMM34	1.88738e-06
244569_at	C8orf37	1.88923e-06
213372_at	PAQR3	1.88969e-06
229054_at	FLJ39779	1.89735e-06
203925_at	GCLM	1.947e-06
202974_at	MPP1	1.96319e-06
1559003_a_at	LOC126661	1.96546e-06
235371_at	GLT8D4	2.00754e-06
219310_at	C20orf39	2.01043e-06
225980_at	C14orf43	2.02289e-06
202313_at	PPP2R2A	2.03934e-06
204285_s_at	PMAIP1	2.05442e-06
202431_s_at	MYC	2.05892e-06
204030_s_at	SCHIP1	2.07731e-06
210705_s_at	TRIM5	2.21304e-06
228068_at	C10orf132	2.21495e-06
203211_s_at	MTMR2	2.21967e-06
223993_s_at	CNIH4	2.22069e-06
232481_s_at	SLITRK6	2.23131e-06
225301_s_at	MYO5B	2.2619e-06
225464_at	FRMD6	2.31006e-06
227449_at	EPHA4	2.33669e-06
206335_at	GALNS	2.36813e-06
208843_s_at	GORASP2	2.42248e-06
212360_at	AMPD2	2.42939e-06
225009_at	CMTM4	2.43785e-06
203164_at	SLC33A1	2.50026e-06
225381_at	LOC399959	2.6596e-06
200013_at	RPL24	2.66558e-06
218556_at	ORMDL2	2.72949e-06
221767_x_at	HDLBP	2.74201e-06
225029_at	LOC550643	2.77072e-06
209739_s_at	PNPLA4	2.77639e-06
229889_at	C17orf76	2.78534e-06
230730_at	SGCD	2.80329e-06
237248_at	PDE11A	2.82585e-06
201924_at	AFF1	2.91305e-06
218815_s_at	TMEM51	2.96537e-06
221836_s_at	NIBP	3.00589e-06
212670_at	ELN	3.24748e-06
211630_s_at	GSS	3.26857e-06
204653_at	TFAP2A	3.28143e-06
204483_at	ENO3	3.28306e-06
219837_s_at	CYTL1	3.39286e-06
219551_at	EAF2	3.4292e-06
201239_s_at	LOC653566,SPCS2	3.44046e-06
228280_at	ZC3HAV1L	3.5139e-06
236705_at	MGC42090	3.52399e-06
222684_s_at	NOL10	3.53194e-06
217845_x_at	HIGD1A	3.55633e-06
219032_x_at	OPN3	3.61152e-06
219203_at	C14orf122	3.67471e-06
212954_at	DYRK4	3.67512e-06
200061_s_at	RPS24	3.70177e-06
200091_s_at	RPS25	3.75514e-06
221539_at	EIF4EBP1	3.77373e-06
58696_at	EXOSC4	3.81379e-06
213186_at	DZIP3	3.88255e-06
235606_at	LOC344595	4.05186e-06
212244_at	Gcom1,GRINL1A	4.1545e-06
201438_at	COL6A3	4.18772e-06
225478_at	MFHAS1	4.57371e-06
226837_at	SPRED1	4.63173e-06
205335_s_at	SRP19	4.66282e-06
226077_at	RNF145	4.73694e-06
214658_at	TMED7	4.76353e-06
206775_at	CUBN	4.98511e-06
1553960_at	SNX21	5.04083e-06
203524_s_at	MPST	5.10633e-06
236563_at	RD3	5.13166e-06
207714_s_at	SERPINH1	5.1984e-06
219894_at	MAGEL2	5.29668e-06
225422_at	CDC26	5.41843e-06
225676_s_at	WDSOF1	5.42862e-06
203557_s_at	PCBD1	5.46582e-06
218132_s_at	TSEN34	5.47227e-06
200863_s_at	RAB11A	5.58754e-06
208659_at	CLIC1	5.63263e-06
216570_x_at	LOC646417	5.92811e-06
227610_at	TSPAN11	6.03468e-06
203529_at	PPP6C	6.08091e-06
218102_at	DERA	6.15133e-06
226326_at	PCGF5	6.1996e-06
202465_at	PCOLCE	6.19993e-06
201468_s_at	NQO1	6.20119e-06
244885_at	EBF2	6.20778e-06
221024_s_at	SLC2A10	6.20928e-06
202993_at	ILVBL	6.49167e-06
226565_at	TMEM99	6.60657e-06
1552938_at	ZIC5	6.68913e-06
215716_s_at	ATP2B1	6.83626e-06
211963_s_at	ARPC5	6.88918e-06
212624_s_at	CHN1	7.11072e-06
226382_at	LOC283070,CAMK1D	7.22294e-06
208825_x_at	RPL23A	7.34707e-06
209171_at	ITPA	7.54344e-06
218205_s_at	MKNK2	7.61643e-06
222832_s_at	C2orf33	7.65344e-06
227276_at	PLXDC2	7.66686e-06
201240_s_at	SPCS2	7.76503e-06
217736_s_at	EIF2AK1	7.87836e-06
224675_at	MESDC2	7.88562e-06
236077_at	GANC	7.94834e-06
213459_at	RPL37A	7.95066e-06
224821_at	ABHD14B	7.95934e-06
202598_at	S100A13	8.0345e-06
201505_at	LAMB1	8.07546e-06
214136_at	NUDT13	8.10138e-06
213955_at	MYOZ3	8.33885e-06
225621_at	ALG2	8.35958e-06
205130_at	RAGE	8.44346e-06
208959_s_at	TXNDC4	8.57243e-06
212694_s_at	PCCB	8.57278e-06
221691_x_at	NPM1	8.70702e-06
244261_at	IL28RA	8.71495e-06
201765_s_at	HEXA	8.74205e-06
1557181_s_at	LOC399947	8.7858e-06
204294_at	AMT	8.83328e-06
203282_at	GBE1	8.8739e-06
209788_s_at	ARTS-1	9.23642e-06
204610_s_at	CCDC85B	9.23858e-06
202122_s_at	M6PRBP1	9.29432e-06
225568_at	TMEM141	9.38458e-06
209897_s_at	SLIT2	9.45427e-06
224413_s_at	TM2D2	9.4881e-06
236029_at	FAT3	9.61719e-06
226177_at	GLTP	1.03194e-05
206104_at	ISL1	1.03196e-05
224634_at	GPATCH4	1.03316e-05
223068_at	EML4	1.03456e-05
201398_s_at	TRAM1	1.03804e-05
226027_at	C9orf119	1.07812e-05
1555041_a_at	NAGA	1.09667e-05
226793_at	LOC283267	1.12192e-05
224629_at	LMAN1	1.14041e-05
203484_at	SEC61G	1.15371e-05
224374_s_at	EMILIN2	1.16714e-05
220233_at	FBXO17	1.16767e-05
202382_s_at	GNPDA1	1.16777e-05
230839_at	PRMT8	1.16983e-05
200963_x_at	RPL31	1.17256e-05
203720_s_at	ERCC1	1.1756e-05
1554804_a_at	CLDN19	1.19628e-05
201201_at	CSTB	1.20293e-05
201827_at	SMARCD2	1.2155e-05
229085_at	LRRC3B	1.21602e-05
219308_s_at	AK5	1.22024e-05
227998_at	S100A16	1.23363e-05
228660_x_at	SEMA4F	1.28409e-05
215690_x_at	GPAA1	1.2933e-05
209440_at	PRPS1	1.35175e-05
218548_x_at	TEX264	1.42589e-05
213414_s_at	RPS19	1.44722e-05
200827_at	PLOD1	1.47381e-05
223221_at	SCO1	1.47908e-05
202766_s_at	FBN1	1.50984e-05
200660_at	S100A11	1.58944e-05
200982_s_at	ANXA6	1.59923e-05
221880_s_at	LOC400451	1.65767e-05
200010_at	RPL11	1.66503e-05
201506_at	TGFBI	1.68861e-05
221958_s_at	GPR177	1.70341e-05
216806_at	LOC652411	1.71905e-05
213400_s_at	TBL1X	1.74775e-05
200814_at	PSME1	1.76493e-05
218777_at	REEP4	1.76755e-05
228057_at	DDIT4L	1.77288e-05
206546_at	SYCP2	1.7922e-05
209143_s_at	CLNS1A	1.79287e-05
1560692_at	VSTM2A,LOC285878	1.80198e-05
212399_s_at	VGLL4	1.80321e-05
209029_at	COPS7A	1.81761e-05
221307_at	KCNIP1	1.82944e-05
203625_x_at	SKP2	1.84494e-05
205952_at	KCNK3	1.86247e-05
200634_at	PFN1	1.92904e-05
202255_s_at	SIPA1L1	2.01685e-05
230493_at	TMEM46	2.02046e-05
203102_s_at	MGAT2	2.03291e-05
200024_at	LOC392424,RPS5	2.03393e-05
209288_s_at	CDC42EP3	2.07969e-05
221065_s_at	CHST8	2.08851e-05
209616_s_at	CES1	2.15958e-05
223113_at	TMEM138	2.17763e-05
208873_s_at	REEP5	2.1879e-05
221538_s_at	PLXNA1	2.19386e-05
1555882_at	SPIN3	2.19535e-05
224899_s_at	LOC728866,RP11-217H1.1	2.25731e-05
200609_s_at	WDR1	2.26134e-05
228461_at	SH3MD4	2.27851e-05
201853_s_at	CDC25B	2.28719e-05
213880_at	LGR5	2.29012e-05
213589_s_at	B3GNTL1	2.39091e-05
242136_x_at	MGC70870	2.40948e-05
220532_s_at	TMEM176B	2.42282e-05
218313_s_at	GALNT7	2.53178e-05
223061_at	CHID1	2.55799e-05
202963_at	RFX5	2.60993e-05
223276_at	MST150	2.61331e-05
228335_at	CLDN11	2.62279e-05
208677_s_at	BSG	2.6272e-05
201097_s_at	ARF4	2.67531e-05
211042_x_at	MCAM	2.67654e-05
225128_at	KDELC2	2.72028e-05
212737_at	GM2A	2.73905e-05
232553_at	PCYT1B	2.76388e-05
225688_s_at	PHLDB2	2.76483e-05
223212_at	ZDHHC16	2.81385e-05
208675_s_at	DDOST	2.85036e-05
212685_s_at	TBL2	2.87519e-05
228141_at	LOC493869	2.87693e-05
1560116_a_at	NEDD1	2.89919e-05
200099_s_at	LOC439992,RPS3A	2.89934e-05
215726_s_at	CYB5A	2.90228e-05
217869_at	HSD17B12	2.92908e-05
202111_at	SLC4A2	2.952e-05
224200_s_at	RAD18	2.97322e-05
228155_at	C10orf58	3.02065e-05
213194_at	ROBO1	3.02577e-05
209627_s_at	OSBPL3	3.03639e-05
225670_at	LOC134145	3.04638e-05
232080_at	HECW2	3.0606e-05
238077_at	KCTD6	3.14885e-05
214264_s_at	C14orf143	3.20495e-05
218903_s_at	OBFC2B	3.21166e-05
1556613_s_at	LOC203107	3.23489e-05
214431_at	GMPS	3.25396e-05
219631_at	LRP12	3.29732e-05
211934_x_at	GANAB	3.3073e-05
222212_s_at	LASS2	3.30735e-05
200781_s_at	RPS15A,LOC646819	3.33553e-05
226996_at	LYCAT	3.44724e-05
203679_at	TMED1	3.45104e-05
203024_s_at	C5orf15	3.48301e-05
219278_at	MAP3K6	3.4965e-05
200812_at	CCT7	3.50142e-05
203637_s_at	MID1	3.50252e-05
217812_at	YTHDF2	3.5066e-05
221692_s_at	MRPL34	3.5233e-05
235010_at	LOC729013	3.52943e-05
227485_at	DDX26B	3.54765e-05
201215_at	PLS3	3.68408e-05
229491_at	NHEDC2	3.75627e-05
205160_at	PEX11A	3.76862e-05
202399_s_at	AP3S2,C15orf38	3.81513e-05
212100_s_at	POLDIP3	3.82742e-05
214011_s_at	HSPC111	3.84407e-05
208834_x_at	RPL23A,hCG_16001	3.8629e-05
227890_at	MGC99813	3.87128e-05
223495_at	CCDC8	3.89864e-05
201587_s_at	IRAK1	3.91232e-05
223253_at	EPDR1	3.93331e-05
227363_s_at	COX4NB	3.93391e-05
204436_at	PLEKHQ1	3.93914e-05
211729_x_at	BLVRA	3.94447e-05
202565_s_at	SVIL	4.16079e-05
201135_at	ECHS1	4.17841e-05
1554079_at	GALNTL4	4.19968e-05
202740_at	ACY1	4.20331e-05
230634_x_at	ADAT3	4.20421e-05
219757_s_at	C14orf101	4.21263e-05
224444_s_at	C1orf97	4.24985e-05
215171_s_at	TIMM17A	4.31082e-05
209531_at	GSTZ1	4.41696e-05
214755_at	UAP1L1	4.49439e-05
223335_at	TMEM69	4.50432e-05
209874_x_at	CNNM2	4.52659e-05
223681_s_at	INADL	4.53639e-05
74694_s_at	RABEP2	4.55753e-05
210150_s_at	LAMA5	4.60032e-05
226891_at	C3orf21	4.70284e-05
216177_at	LOC391132	4.72088e-05
201658_at	ARL1	4.77061e-05
212915_at	PDZRN3	4.90101e-05
238636_at	CACNA1C	4.97415e-05
215157_x_at	PABPC1	4.99352e-05
213191_at	TICAM1	5.01705e-05
202942_at	ETFB	5.08754e-05
204345_at	COL16A1	5.32222e-05
205141_at	ANG	5.3242e-05
209463_s_at	TAF12	5.32786e-05
206935_at	PCDH8	5.36652e-05
203874_s_at	SMARCA1	5.3798e-05
226959_at	CAMK1D	5.41318e-05
225334_at	C10orf32	5.66239e-05
227968_at	PDDC1	5.67755e-05
203447_at	PSMD5	5.67913e-05
217739_s_at	PBEF1	5.68191e-05
201948_at	GNL2	5.74738e-05
226853_at	BMP2K	5.79248e-05
229429_x_at	FAM91A2	5.91635e-05
229497_at	ANKDD1A	5.97293e-05
225569_at	EIF2C2	6.04188e-05
224815_at	COMMD7	6.06006e-05
243428_at	KCNQ1OT1	6.06245e-05
200074_s_at	RPL14L,LOC649821,RPL14	6.18306e-05
218794_s_at	TXNL4B	6.23234e-05
227296_at	MFSD3	6.25139e-05
230079_at	ST7L	6.39092e-05
218027_at	MRPL15	6.41725e-05
222428_s_at	LARS	6.51083e-05
225701_at	AKNA	6.58239e-05
229666_s_at	CSTF3	6.60287e-05
204027_s_at	METTL1	6.6707e-05
227941_at	LOC339803	6.67071e-05
204485_s_at	TOM1L1	6.68378e-05
200092_s_at	RPL37	6.68849e-05
202788_at	MAPKAPK3	6.70905e-05
224623_at	LOC728554,THOC3	6.76238e-05
222199_s_at	BIN3	6.82375e-05
225702_at	C8orf76	6.84521e-05
223168_at	RHOU	6.88753e-05
213001_at	ANGPTL2	6.90852e-05
202666_s_at	ACTL6A	7.10827e-05
211709_s_at	CLEC11A	7.21273e-05
38703_at	DNPEP	7.25967e-05
202016_at	MEST	7.29336e-05
202710_at	BET1	7.32768e-05
228981_at	TMEM169	7.35553e-05
210502_s_at	PPIE	7.42242e-05
204928_s_at	SLC10A3	7.46454e-05
200003_s_at	RPL28	7.53965e-05
209610_s_at	SLC1A4	7.55537e-05
208189_s_at	MYO7A	7.62442e-05
224727_at	C19orf63	7.69918e-05
223017_at	TXNDC12	7.70665e-05
205448_s_at	MAP3K12	7.70936e-05
219655_at	C7orf10	7.72638e-05
225503_at	DHRSX	7.78877e-05
229266_at	LOC284033	7.95002e-05
227680_at	ZNF326	8.00338e-05
203895_at	PLCB4	8.09966e-05
204454_at	LDOC1	8.1234e-05
238458_at	EFHA2	8.16022e-05
202041_s_at	FIBP	8.19466e-05
212300_at	TXLNA	8.29806e-05
225605_at	TP53I13	8.52671e-05
1553115_at	NKD1	8.53599e-05
238867_at	TMEM182	8.67497e-05
216348_at	LOC402057,RPS17	8.72029e-05
229058_at	ANKRD16	8.85199e-05
205016_at	TGFA	8.87394e-05
218361_at	GOLPH3L	8.97672e-05
218214_at	C12orf44	8.98584e-05
200924_s_at	SLC3A2	9.09515e-05
201692_at	OPRS1	9.24294e-05
218898_at	FAM57A	9.30613e-05
231715_s_at	PYCR2	9.30835e-05
214601_at	TPH1	9.31733e-05
220487_at	SNTG2	9.50318e-05
201379_s_at	TPD52L2	9.60244e-05
219162_s_at	MRPL11	9.77677e-05
217898_at	C15orf24	9.86281e-05
233849_s_at	ARHGAP5	9.92909e-05
208700_s_at	TKT	9.9762e-05
225974_at	TMEM64	9.98573e-05
225284_at	LOC144871,DNAJC3	0.000100128
218146_at	GLT8D1	0.000100357
201567_s_at	GOLGA4	0.00010192
202144_s_at	ADSL	0.000102593
212006_at	UBXD2	0.000103431
239499_at	DNAH2	0.000103434
200007_at	SRP14	0.000104112
205359_at	AKAP6	0.000104901
226358_at	LOC145842	0.00010537
227228_s_at	CCDC88C	0.000105844
212314_at	KIAA0746	0.000106352
209585_s_at	MINPP1	0.000106942
201268_at	NME2,NME1-NME2	0.000110175
228263_at	GRASP	0.000110894
219298_at	ECHDC3	0.000111949
218885_s_at	GALNT12	0.000113779
218989_x_at	SLC30A5	0.000114625
225868_at	TRIM47	0.000114964
202478_at	TRIB2	0.000115189
200065_s_at	ARF1	0.000116488
204078_at	SC65	0.000118457
204955_at	SRPX	0.000119538
231897_at	LTB4DH	0.000119921
226065_at	PRICKLE1	0.00012148
201361_at	TMEM109	0.000121536
226632_at	CYGB	0.00012168
219390_at	FKBP14	0.000121904
200709_at	FKBP1A	0.000122534
225534_at	C8orf40	0.000123206
202148_s_at	PYCR1	0.000123328
45828_at	FLJ10241	0.000123912
1555600_s_at	APOL4	0.000124671
200972_at	TSPAN3	0.000125113
221011_s_at	LBH	0.000126227
236918_s_at	LRRC34	0.000128081
205234_at	SLC16A4	0.000130562
217938_s_at	KCMF1	0.000132365
219253_at	TMEM185B	0.000133035
208457_at	GABRD	0.000133134
231887_s_at	KIAA1274	0.000133355
219990_at	E2F8	0.00013573
203846_at	TRIM32	0.000136466
212115_at	HN1L	0.000136546
210427_x_at	ANXA2	0.000136638
206656_s_at	C20orf3	0.000136663
202567_at	SNRPD3	0.000136706
202369_s_at	TRAM2	0.000140939
202440_s_at	ST5	0.000142426
1555575_a_at	KDELR1	0.000142732
223493_at	FBXO4	0.000143489
223023_at	BET1L	0.000145359
227401_at	IL17D	0.000145386
226075_at	SPSB1	0.000145705
217927_at	SPCS1	0.000146286
205087_at	RWDD3	0.000147035
232950_s_at	PITPNM2	0.00014818
227008_at	HDDC3	0.000150452
202621_at	IRF3	0.000150857
203871_at	SENP3	0.000151572
200618_at	LASP1	0.000155303
223095_at	MARVELD1	0.00015546
212204_at	TMEM87A	0.000157465
209129_at	TRIP6	0.000159448
220587_s_at	GBL	0.000159452
210646_x_at	RPL13A	0.000159535
213397_x_at	RNASE4	0.000160738
217850_at	GNL3	0.000161429
218529_at	CD320	0.000161984
213384_x_at	PLCB3	0.000162309
209825_s_at	UCK2	0.0001631
219659_at	ATP8A2	0.000165492
225298_at	PNKD	0.00016564
206307_s_at	FOXD1	0.0001665
204557_s_at	DZIP1	0.000166809
221689_s_at	PIGP	0.000167412
202769_at	CCNG2	0.000168876
204442_x_at	LTBP4	0.000172765
218629_at	SMO	0.000173169
214117_s_at	BTD	0.000175156
37408_at	MRC2	0.000176623
224733_at	CMTM3	0.000177717
217947_at	CMTM6	0.000177781
209132_s_at	COMMD4	0.000181146
201063_at	RCN1	0.000181823
238662_at	ATPBD4	0.00018421
222516_at	AP3M1	0.000184431
226120_at	TTC8	0.000185459
225050_at	ZNF512	0.000186402
218684_at	LRRC8D	0.000186564
52078_at	C1orf160	0.000187955
226299_at	PKN3	0.000188397
211746_x_at	PSMA1	0.000189797
211986_at	AHNAK	0.000189823
1554553_s_at	YIF1B	0.000189976
218358_at	CRELD2	0.000189999
222056_s_at	FAHD2A	0.000194577
206031_s_at	USP5	0.000194815
224781_s_at	RBM17	0.000195644
228033_at	E2F7	0.000199597
204091_at	PDE6D	0.000199801
200999_s_at	CKAP4	0.000200712
213080_x_at	RPL5	0.000201253
200031_s_at	RPS11	0.000208404
224746_at	KIAA1522	0.000208696
217877_s_at	GPBP1L1	0.000209002
35156_at	R3HCC1	0.000209667
227067_x_at	NOTCH2NL	0.000209976
226760_at	LOC203411,MBTPS2	0.000211679
203136_at	RABAC1	0.000212922
222941_at	FLJ11850	0.000213946
228450_at	PLEKHA7	0.000215468
213588_x_at	RPL14	0.00021707
225755_at	KLHDC8B	0.000218317
203119_at	CCDC86	0.00021832
222206_s_at	NCLN	0.00022078
220559_at	EN1	0.000220884
214774_x_at	TOX3	0.000221931
221597_s_at	HSPC171	0.000222014
226918_at	JPH4	0.000223947
228977_at	LOC729680	0.000230837
218119_at	TIMM23,TIMM23B	0.000233232
208625_s_at	EIF4G1	0.000236128
202291_s_at	MGP	0.000236451
203152_at	MRPL40	0.000241164
225535_s_at	TIMM23	0.0002416
201005_at	CD9	0.000241832
224812_at	HIBADH	0.000244242
218424_s_at	STEAP3	0.000245654
225427_s_at	APOA1BP	0.000245791
219485_s_at	PSMD10	0.000248513
209561_at	THBS3	0.000248688
218331_s_at	C10orf18	0.000253006
200059_s_at	RHOA	0.000255236
1556034_s_at	MTMR11	0.000255733
242283_at	C1orf67	0.000256536
201576_s_at	GLB1	0.000258549
226722_at	FAM20C	0.000259941
209841_s_at	LRRN3	0.000264329
230172_at	FAM14B	0.000264404
204400_at	EFS	0.00026738
202012_s_at	EXT2	0.000271212
241972_at	LOC401588	0.000271347
222750_s_at	SRD5A3	0.000276637
229362_at	CCDC139	0.00027841
227424_x_at	C21orf119	0.000281182
200046_at	DAD1	0.000284652
200675_at	CD81	0.000284683
225475_at	MIER1	0.000286288
204229_at	SLC17A7	0.000287131
226073_at	LOC219854	0.000292111
223206_s_at	NMRAL1	0.000292532
212838_at	DNMBP	0.000292557
213549_at	PDZD8	0.000296828
222498_at	AZI2	0.000297456
229139_at	JPH1	0.000298048
212334_at	GNS	0.000301124
223077_at	TMOD3	0.000301786
207165_at	HMMR	0.000304524
223241_at	SNX8	0.000305615
201762_s_at	PSME2	0.000307431
1555216_a_at	LOC645722	0.000308922
225037_at	SLC35C2	0.000312581
225603_s_at	LOC286144	0.000314854
201621_at	NBL1	0.000314894
215028_at	SEMA6A	0.000315758
201486_at	RCN2	0.000318306
201614_s_at	RUVBL1	0.000321056
219242_at	CEP63	0.000321072
204422_s_at	FGF2	0.00032481
202109_at	ARFIP2	0.000324912
222297_x_at	LOC390612	0.000327313
205290_s_at	BMP2	0.000329291
213050_at	COBL	0.00033083
228970_at	ZBTB8OS	0.000335479
209833_at	CRADD	0.000336197
216032_s_at	ERGIC3	0.000337021
225903_at	PIGU	0.000337196
212540_at	CDC34	0.000338627
226025_at	ANKRD28	0.000341645
218701_at	LACTB2	0.000348829
200871_s_at	PSAP	0.000350546
204198_s_at	RUNX3	0.000351502
223070_at	SELK	0.000351558
219227_at	CCNJL	0.000353285
217993_s_at	MAT2B	0.000359218
201494_at	PRCP	0.000360812
223275_at	PRMT6	0.000362467
204724_s_at	COL9A3	0.00036343
209590_at	BMP7	0.000365078
211975_at	ZNF289	0.000365603
224719_s_at	C12orf57	0.000369687
221269_s_at	SH3BGRL3	0.000370228
210647_x_at	PLA2G6	0.000370477
209275_s_at	CLN3	0.000371737
212887_at	SEC23A	0.000377627
218910_at	TMEM16K	0.000379812
209418_s_at	THOC5	0.000381727
217977_at	SEPX1	0.000383861
224802_at	NDFIP2	0.000386137
225693_s_at	CAMTA1	0.000389389
221277_s_at	PUS3	0.000390515
1557411_s_at	SLC25A43	0.000395019
213564_x_at	LDHB	0.00039798
228791_at	C15orf38	0.000400634
203650_at	PROCR	0.000406102
209344_at	TPM4	0.000414283
227590_at	LOC150383	0.000414994
224749_at	ITFG3	0.000419647
202894_at	EPHB4	0.000423081
200844_s_at	PRDX6	0.000424974
217794_at	PRR13	0.000426263
210293_s_at	SEC23B	0.000433542
224619_at	CASC4	0.000433846
228597_at	C21orf45	0.000443022
225248_at	SPPL2B	0.000450619
218253_s_at	LGTN	0.000451549
212371_at	C1orf121	0.000452288
225787_at	UBE2F	0.000458884
201074_at	SMARCC1	0.000463345
222216_s_at	MRPL17	0.000463451
223066_at	SNAPIN	0.00046436
204360_s_at	NAGLU	0.00046461
218216_x_at	ARL6IP4	0.000468097
225990_at	BOC	0.000476041
207242_s_at	GRIK1	0.000479138
202842_s_at	DNAJB9	0.000481132
202536_at	CHMP2B	0.000486218
218437_s_at	LZTFL1	0.000493814
202397_at	NUTF2	0.000495327
207558_s_at	PITX2	0.000501155
212997_s_at	TLK2	0.000532552
207643_s_at	TNFRSF1A	0.000532564
208855_s_at	STK24	0.000535213
200015_s_at	SEPT2	0.000538073
205364_at	ACOX2	0.000538752
218531_at	TMEM134	0.000539401
209100_at	IFRD2	0.000539969
218664_at	MECR	0.000540039
218494_s_at	SLC2A4RG	0.000540073
217404_s_at	COL2A1	0.000542862
201619_at	PRDX3	0.000544787
209822_s_at	VLDLR	0.000545469
217730_at	TMBIM1	0.000549425
223557_s_at	TMEFF2	0.00055163
227249_at	NDE1	0.00055401
205104_at	SNPH	0.000557128
209444_at	RAP1GDS1	0.00055873
214180_at	MAN1C1	0.000559847
208819_at	RAB8A	0.000560136
211926_s_at	MYH9	0.000561265
201528_at	RPA1	0.000562052
200025_s_at	RPL27	0.000565476
203499_at	EPHA2	0.000565684
225616_at	SPRYD4	0.000570135
219101_x_at	ABHD8	0.000570821
200945_s_at	SEC31A	0.000571841
206721_at	C1orf114	0.000573059
202418_at	YIF1A	0.000575259
202228_s_at	NPTN	0.000577628
202573_at	CSNK1G2	0.000578373
203456_at	PRAF2	0.000579206
239741_at	LOC283658	0.000579766
238432_at	FLJ35776	0.00058539
1566257_at	LOC144874	0.000590783
203556_at	ZHX2	0.000601914
204173_at	MYL6B	0.000604877
227775_at	BRUNOL6	0.000606397
218725_at	SLC25A22	0.000607943
228264_at	PHACS	0.000609496
217961_at	SLC25A38	0.000616845
223277_at	TMEM103	0.000619644
203619_s_at	FAIM2	0.000619773
225844_at	POLE4	0.00062623
224840_at	FKBP5	0.00063959
212953_x_at	CALR	0.000645293
209940_at	PARP3	0.000645682
200977_s_at	TAX1BP1	0.000651286
201705_at	PSMD7	0.000651359
202475_at	TMEM147	0.000658929
225395_s_at	FAM120AOS	0.000659719
205020_s_at	ARL4A	0.000662399
37512_at	HSD17B6	0.000663305
209216_at	WDR45	0.000680128
224789_at	WDR40A	0.000681398
222617_s_at	C10orf84	0.000688675
227385_at	PPAPDC2	0.000688834
207396_s_at	ALG3	0.000692688
212539_at	CHD1L	0.000694448
224981_at	LOC124446	0.000707536
200902_at	SEP15	0.000709592
204249_s_at	LMO2	0.000709971
234875_at	LOC729926	0.00071614
203187_at	DOCK1	0.000718897
203576_at	BCAT2	0.000719106
218282_at	EDEM2	0.000721907
40560_at	TBX2	0.000726361
203460_s_at	PSEN1	0.000730168
221754_s_at	CORO1B	0.000731161
211343_s_at	COL13A1	0.000732445
203071_at	SEMA3B	0.000732546
212682_s_at	TMEM112B	0.000734154
213752_at	RP1-21O18.1,RP1-21O18.1	0.000738008
211950_at	UBR4	0.000743694
226261_at	ZNRF2	0.000743925
227593_at	FLJ37453	0.000747077
216438_s_at	TMSB4X,TMSL3	0.000757743
212386_at	TCF4	0.000757958
228089_x_at	LOC374395	0.000758203
235542_at	hCG_40738	0.0007594
209345_s_at	PI4K2A	0.000765814
219779_at	ZFHX4	0.000771152
244246_at	MIPOL1	0.000777152
213079_at	TSR2	0.000790073
225148_at	RPS19BP1	0.00079264
218512_at	WDR12	0.000804258
204331_s_at	MRPS12	0.000812054
217797_at	UFC1	0.000812348
212891_s_at	GADD45GIP1	0.000818495
204336_s_at	RGS19	0.000821953
222618_at	SMU1	0.000824507
227322_s_at	BCCIP	0.000825254
204945_at	PTPRN	0.000838963
224625_x_at	SERF2	0.000842976
209153_s_at	TCF3	0.00084698
200947_s_at	GLUD1	0.000850755
232946_s_at	NADSYN1	0.000850931
218976_at	DNAJC12	0.000851624
235763_at	SLC44A5	0.000856452
202236_s_at	SLC16A1	0.000866555
228427_at	FBXO16	0.00086681
225105_at	OCC-1	0.000874268
201622_at	SND1	0.000878705
226856_at	MUSTN1	0.000882899
208644_at	PARP1	0.000883515
217926_at	C19orf53	0.000889633
201976_s_at	MYO10	0.000890462
204115_at	GNG11	0.000893588
202939_at	ZMPSTE24	0.000896599
219477_s_at	THSD1P,THSD1	0.000899782
226337_at	SCYL1BP1	0.000900891
228171_s_at	PLEKHG4	0.00090484
208962_s_at	FADS1	0.000910547
211518_s_at	BMP4	0.000912783
226521_s_at	CCDC98	0.00091499
208374_s_at	CAPZA1	0.000917248
218950_at	CENTD3	0.000919296
212893_at	ZZZ3	0.000919677
213338_at	TMEM158	0.000920776
218115_at	ASF1B	0.000928123
215071_s_at	HIST1H2AC	0.000932398
203580_s_at	SLC7A6	0.000932477
201717_at	MRPL49	0.000934771
218799_at	ATPBD1B	0.000937621
203178_at	GATM	0.000938339
223422_s_at	ARHGAP24	0.000940687
213110_s_at	COL4A5	0.000943894
230121_at	C1orf133	0.000950304
226751_at	C2orf32	0.000959953
225927_at	MAP3K1	0.000966295
221002_s_at	TSPAN14	0.000967881
208645_s_at	RPS14	0.000983602
217726_at	COPZ1	0.000984891
213659_at	ZNF75	0.000989091
227860_at	CPXM1	0.000991934
208771_s_at	LTA4H	0.000992237
205173_x_at	CD58	0.00099281
201057_s_at	GOLGB1	0.000993327
223420_at	DNAJC14	0.000994474
Lowly expressed genes in cluster A vs BCDE
#H:probeset	HUGO	p-value
215554_at	GPLD1	2.01504e-29
227341_at	C10orf30	6.29942e-25
204850_s_at	DCX	1.0507e-24
224980_at	LEMD2	1.33678e-22
218836_at	RPP21	2.39113e-22
206045_s_at	NOL4	5.35966e-22
212899_at	CDC2L6	7.02494e-22
240841_at	INSM2	1.90413e-20
229039_at	SYN2	2.382e-20
207957_s_at	PRKCB1	1.10959e-19
1558711_at	FAM13A1OS	1.1163e-19
210028_s_at	ORC3L,LOC646112	1.82593e-19
215767_at	ZNF804A	4.27499e-19
226612_at	FLJ25076	1.61906e-18
220148_at	ALDH8A1	2.27083e-18
209657_s_at	HSF2	1.14182e-17
225022_at	GOPC	2.02093e-17
218603_at	HECA	2.59702e-17
209829_at	C6orf32	7.29505e-17
229349_at	LIN28B	7.4554e-17
205440_s_at	NPY1R	8.4609e-17
219345_at	BOLA1	2.21919e-16
232136_s_at	CTTNBP2	2.79502e-16
208398_s_at	TBPL1	1.02747e-15
1568617_a_at	KIAA1543	1.28765e-15
203427_at	ASF1A	1.29462e-15
202720_at	TES	1.81076e-15
216044_x_at	FAM69A	1.93447e-15
223022_s_at	VTA1	2.98844e-15
223315_at	NTN4	3.32627e-15
219355_at	CXorf57	3.49781e-15
206018_at	FOXG1	3.50338e-15
222741_s_at	C6orf64	3.60906e-15
208623_s_at	VIL2	3.77621e-15
220150_s_at	C6orf60	5.00258e-15
236748_at	RASGEF1C	9.06399e-15
212760_at	UBR2	9.28799e-15
204529_s_at	TOX	1.35636e-14
228330_at	C6orf113	1.36488e-14
207057_at	SLC16A7	1.59595e-14
227703_s_at	SYTL4	1.71504e-14
238850_at	LOC645323	1.75411e-14
212987_at	FBXO9	2.39882e-14
213967_at	RALYL	3.15405e-14
222119_s_at	FBXO11	3.23266e-14
208809_s_at	C6orf62	4.26387e-14
1555352_at	FOXP2	4.45795e-14
212179_at	SFRS18	7.50166e-14
223541_at	HAS3	8.08111e-14
209148_at	RXRB	8.31096e-14
239295_at	SRrp35	1.05031e-13
224366_s_at	REPS1	1.71084e-13
206006_s_at	KIAA1009	2.01301e-13
235953_at	ZNF610	2.12334e-13
214890_s_at	FAM149A	2.53156e-13
227980_at	ZNF322A	3.21718e-13
206805_at	SEMA3A	4.22662e-13
1559072_a_at	ELFN2	4.29725e-13
209056_s_at	CDC5L	4.48969e-13
203135_at	TBP	4.62749e-13
206186_at	MPP3	6.22684e-13
201597_at	COX7A2	6.23367e-13
209479_at	CCDC28A	8.01513e-13
201341_at	ENC1	8.05363e-13
236456_at	PTPN5	8.49305e-13
206230_at	LHX1	1.00959e-12
202318_s_at	SENP6	1.08871e-12
1558796_a_at	LOC728052	1.31911e-12
201833_at	HDAC2	1.37354e-12
202097_at	NUP153	1.69914e-12
203970_s_at	PEX3	1.9221e-12
203420_at	FAM8A1	1.95648e-12
241399_at	FAM19A2	2.07266e-12
235775_at	TMTC2	2.81591e-12
205978_at	KL	3.62118e-12
205934_at	PLCL1	3.82959e-12
224738_x_at	RPL7L1	3.89267e-12
244743_x_at	LOC730295,LOC731265,ZNF138	3.96176e-12
227455_at	C6orf136	3.98792e-12
202960_s_at	MUT	4.31074e-12
240117_at	FBN3	5.30662e-12
203608_at	ALDH5A1	5.32926e-12
203694_s_at	DHX16	6.01433e-12
40148_at	APBB2	6.08862e-12
1553157_at	LHX4	6.41825e-12
222415_at	MLL3	6.59143e-12
221787_at	C6orf120	7.59928e-12
209110_s_at	RGL2	7.91532e-12
227866_at	LOC729436	7.94713e-12
221579_s_at	NUDT3	8.16794e-12
230169_at	THAP6	9.36773e-12
223503_at	TMEM163	1.0955e-11
222201_s_at	CASP8AP2	1.24965e-11
218233_s_at	PRICKLE4	1.34043e-11
206105_at	AFF2	1.50652e-11
225922_at	KIAA1450	1.63251e-11
205638_at	BAI3	1.94895e-11
218625_at	NRN1	2.17229e-11
1552724_at	RHOXF1	2.50546e-11
244227_at	SYT6	2.55252e-11
227021_at	AOF1	2.67151e-11
202266_at	TTRAP	2.8696e-11
213604_at	TCEB3	3.15142e-11
221263_s_at	SF3B5	3.49003e-11
217998_at	PHLDA1,LOC652993	3.65929e-11
233499_at	LRRC7	3.90732e-11
212774_at	ZNF238	3.9465e-11
203521_s_at	ZNF318	4.37589e-11
206836_at	SLC6A3	5.10736e-11
201518_at	CBX1	5.76931e-11
213218_at	ZNF187	6.36818e-11
210142_x_at	FLOT1	6.38191e-11
214383_x_at	KLHDC3	6.65853e-11
223886_s_at	RNF146	6.68759e-11
223515_s_at	COQ3	6.86212e-11
204862_s_at	NME3	7.34065e-11
204968_at	C6orf47	7.58938e-11
226200_at	GTF2H4,VARS2	7.83255e-11
229630_s_at	WTAP	8.54917e-11
205259_at	NR3C2	8.71436e-11
234314_at	C20orf74	9.46822e-11
219307_at	PDSS2	9.54665e-11
237945_at	MEG8	1.03822e-10
236420_s_at	TMEM16D	1.08021e-10
204569_at	ICK	1.08222e-10
217242_at	ZNF154	1.13859e-10
222732_at	TRIM39	1.15051e-10
232909_s_at	BPTF	1.20743e-10
209481_at	SNRK	1.24512e-10
1556060_a_at	KIAA1702	1.3261e-10
231845_at	AARS2	1.32998e-10
229310_at	KLHL29	1.35059e-10
207250_at	SIX6	1.38797e-10
218191_s_at	LMBRD1	1.41894e-10
204283_at	FARS2	1.45942e-10
206163_at	MAB21L1	1.49824e-10
35685_at	RING1	1.79763e-10
218024_at	BRP44L	1.80162e-10
213271_s_at	DOPEY1	1.91099e-10
218846_at	MED23	1.97109e-10
1569872_a_at	LOC650392	2.27493e-10
200733_s_at	PTP4A1	2.29171e-10
241703_at	RUNDC3B	2.33012e-10
225728_at	SORBS2	2.38816e-10
213625_at	ZKSCAN4	2.92037e-10
218137_s_at	SMAP1	3.12051e-10
213318_s_at	BAT3	3.18213e-10
233536_at	ASXL3	3.30612e-10
218657_at	RAPGEFL1	3.39248e-10
242070_at	LOC728485	3.61911e-10
232208_at	ISLR2	3.90024e-10
204246_s_at	DCTN3	4.07707e-10
201390_s_at	CSNK2B	4.24736e-10
212542_s_at	PHIP	4.45959e-10
200934_at	DEK	4.54496e-10
202271_at	FBXO28	5.43309e-10
239828_at	FLJ25791	5.59356e-10
209357_at	CITED2	5.79735e-10
200041_s_at	BAT1	5.84315e-10
228433_at	FLJ11236	6.04344e-10
203297_s_at	JARID2	6.47101e-10
1561985_at	C14orf39	6.73173e-10
204009_s_at	KRAS	6.89602e-10
205514_at	ZNF415	7.29825e-10
201955_at	CCNC	7.35199e-10
227124_at	LOC221710	7.67947e-10
223576_at	C6orf203	7.98214e-10
227656_at	C6orf70	8.0247e-10
202326_at	EHMT2	8.03543e-10
203656_at	FIG4	9.0246e-10
236574_at	LOC284373	9.64666e-10
238043_at	LOC729446	9.94372e-10
204117_at	PREP	1.06933e-09
223497_at	FAM135A	1.15264e-09
212368_at	ZNF292	1.18419e-09
206557_at	ZNF702	1.22501e-09
212830_at	MEGF9	1.23756e-09
40837_at	TLE2	1.27291e-09
221619_s_at	MTCH1	1.2882e-09
214735_at	PIP3-E	1.29268e-09
217833_at	SYNCRIP	1.34855e-09
230264_s_at	AP1S2	1.43193e-09
206074_s_at	HMGA1	1.46838e-09
203306_s_at	SLC35A1	1.58199e-09
201987_at	MED13	1.59363e-09
201342_at	SNRPC	1.7518e-09
233665_x_at	MTO1	1.80396e-09
1554487_a_at	CREBL1	1.82364e-09
228009_x_at	ZNRD1	1.91016e-09
203094_at	MAD2L1BP	2.50466e-09
236782_at	SAMD3	2.58212e-09
214288_s_at	PSMB1	2.69684e-09
204434_at	SPATA2	2.74364e-09
225217_s_at	BRPF3	2.78645e-09
222391_at	TMEM30A	3.67585e-09
208778_s_at	TCP1	3.94459e-09
203607_at	INPP5F	3.94465e-09
1553221_at	ZNF583	4.21408e-09
216086_at	SV2C	4.3161e-09
225264_at	RARS2	4.35858e-09
206637_at	P2RY14	4.57305e-09
203259_s_at	HDDC2	4.5877e-09
205377_s_at	ACHE	4.90022e-09
213034_at	KIAA0999	5.27157e-09
235408_x_at	ZNF117	5.50946e-09
218538_s_at	MRS2L	5.68699e-09
226135_at	C6orf107	5.88256e-09
228771_at	ADRBK2	5.95298e-09
225101_s_at	SNX14	6.00786e-09
215527_at	KHDRBS2	6.21351e-09
227580_s_at	DKFZP434B0335	6.26715e-09
209111_at	RNF5	6.97874e-09
1560723_at	LOC283731	7.06359e-09
225215_s_at	MTRF1L	7.18192e-09
212474_at	KIAA0241	7.25166e-09
230769_at	DENND2C	7.3089e-09
215003_at	DGCR9	7.34617e-09
225596_at	KLC4	7.43365e-09
212181_s_at	NUDT4	7.60856e-09
227209_at	CNTN1	7.9268e-09
244370_at	KIAA2022	8.64434e-09
222589_at	NLK	9.2994e-09
201739_at	SGK	9.43167e-09
205202_at	PCMT1	9.52466e-09
229664_at	MAPK8	9.69977e-09
225839_at	RBM33	1.05187e-08
209913_x_at	KIAA0415	1.07654e-08
213332_at	PAPPA2	1.08219e-08
205775_at	FAM50B	1.15714e-08
225045_at	CCDC88A	1.18219e-08
236302_at	PPM1E	1.23342e-08
230109_at	PDE7B	1.35785e-08
218874_s_at	C6orf134	1.38383e-08
210205_at	B3GALT4	1.44046e-08
205257_s_at	AMPH	1.45708e-08
220115_s_at	CDH10	1.48844e-08
1558322_a_at	PAQR9	1.4916e-08
228299_at	KCTD20	1.49238e-08
220255_at	FANCE	1.50427e-08
206280_at	CDH18	1.51463e-08
238542_at	ULBP2	1.5924e-08
224704_at	TNRC6A	1.59422e-08
236465_at	RNF175	1.62435e-08
219328_at	DDX31	1.64158e-08
205498_at	GHR	1.64539e-08
242033_at	RNF180	1.73565e-08
236734_at	SLITRK1	1.79111e-08
228546_at	DPP6	1.80745e-08
236331_at	CDKL2	1.82602e-08
207494_s_at	ZNF76	1.86326e-08
202037_s_at	SFRP1	1.99673e-08
240214_at	LOC727789	2.14875e-08
209867_s_at	LPHN3	2.1494e-08
222064_s_at	AARSD1	2.21703e-08
202157_s_at	CUGBP2	2.25494e-08
206241_at	KPNA5	2.43508e-08
40446_at	PHF1	2.45258e-08
213208_at	KIAA0240	2.45806e-08
225048_at	PHF10	2.67334e-08
221778_at	JHDM1D	2.71118e-08
225344_at	NCOA7	2.84377e-08
219277_s_at	OGDHL	2.89096e-08
1556633_at	C1orf204	2.91005e-08
205593_s_at	PDE9A	2.92235e-08
203727_at	SKIV2L	3.03726e-08
206789_s_at	POU2F1	3.0474e-08
215239_x_at	ZNF273	3.11191e-08
220653_at	ZIM2	3.1199e-08
212931_at	TCF20	3.2462e-08
225729_at	C6orf89	3.2524e-08
229584_at	LRRK2	3.27554e-08
202967_at	GSTA4	3.30761e-08
219676_at	ZSCAN16	3.41175e-08
225354_s_at	SH3BGRL2	3.48208e-08
1559964_at	FLJ38717	3.48432e-08
209826_at	EGFL8	3.59456e-08
38157_at	DOM3Z	3.65488e-08
204208_at	RNGTT	3.91021e-08
228823_at	POLR2J2	4.0384e-08
203944_x_at	BTN2A1	4.09453e-08
223740_at	RIPPLY2	4.39431e-08
212557_at	ZNF451	4.5132e-08
212870_at	RASSF3	4.65874e-08
203881_s_at	DMD	4.72186e-08
225849_s_at	SFT2D1	4.80605e-08
209770_at	BTN3A1	4.95848e-08
205750_at	BPHL	4.97797e-08
226181_at	TUBE1	5.20796e-08
1555752_at	STH	5.21493e-08
206157_at	PTX3	5.59418e-08
226541_at	FBXO30	5.61042e-08
210970_s_at	IBTK	6.10375e-08
209377_s_at	HMGN3	6.33597e-08
232003_at	KIAA1183	6.5849e-08
223621_at	PNMA3	6.60299e-08
208671_at	SERINC1	6.64355e-08
231869_at	KIAA1586	6.73801e-08
223536_at	PSD2	7.1964e-08
220777_at	KIF13A	7.2332e-08
221569_at	AHI1	7.38761e-08
213312_at	C6orf162	7.40262e-08
227261_at	KLF12	7.41346e-08
204643_s_at	ENOX2	7.54263e-08
214585_s_at	VPS52	7.82053e-08
224452_s_at	MGC12966	8.15341e-08
203969_at	LOC153914	8.38741e-08
205111_s_at	PLCE1	8.73549e-08
224927_at	KIAA1949	9.02257e-08
232192_at	LOC153811	9.05011e-08
229623_at	FLJ12993	9.06181e-08
230552_at	LOC284412	9.09401e-08
203160_s_at	RNF8	9.17333e-08
204953_at	SNAP91	9.3615e-08
217954_s_at	PHF3	9.65074e-08
204097_s_at	RBMX2	1.00211e-07
202630_at	APPBP2	1.00594e-07
228109_at	RASGRF2	1.00696e-07
208634_s_at	MACF1	1.04312e-07
221050_s_at	GTPBP2	1.05374e-07
222161_at	NAALAD2	1.07011e-07
234341_x_at	LOC91548	1.07028e-07
242446_at	C6orf163	1.13597e-07
216481_at	GRIP2	1.15007e-07
203026_at	ZBTB5	1.24298e-07
238543_x_at	MDGA1	1.25902e-07
201084_s_at	BCLAF1	1.27143e-07
238681_at	GDPD1	1.29675e-07
226080_at	SSH2	1.31729e-07
203376_at	CDC40	1.33531e-07
213204_at	PARC	1.39743e-07
1554593_s_at	SLC1A6	1.4392e-07
219194_at	SEMA4G	1.48317e-07
213357_at	GTF2H5	1.55496e-07
227236_at	TSPAN2	1.56665e-07
206017_at	KIAA0319	1.60719e-07
215766_at	GSTA1	1.60809e-07
221221_s_at	KLHL3	1.60986e-07
219132_at	PELI2	1.65825e-07
217873_at	CAB39	1.67484e-07
226774_at	FAM120B	1.70205e-07
226158_at	KLHL24	1.73522e-07
212513_s_at	USP33	1.80591e-07
226467_at	TMCO7	1.88664e-07
243337_at	FREM3	1.94278e-07
214156_at	MYRIP	1.97549e-07
214369_s_at	RASGRP2	2.02448e-07
210612_s_at	SYNJ2	2.05197e-07
242006_at	LCA5	2.16164e-07
203662_s_at	TMOD1	2.18262e-07
205515_at	PRSS12	2.22837e-07
213151_s_at	SEPT7	2.23609e-07
213288_at	MBOAT2	2.26126e-07
203421_at	TP53I11	2.30857e-07
213091_at	CRTC1	2.45709e-07
212163_at	KIDINS220	2.51216e-07
224518_s_at	ZNF559	2.53084e-07
224716_at	SLC35B2	2.56916e-07
1560853_x_at	FLJ44894	2.58417e-07
212943_at	KIAA0528	2.60193e-07
205659_at	HDAC9	2.65022e-07
232173_at	CLEC2L	2.70891e-07
207307_at	HTR2C	2.72436e-07
220313_at	GPR88	2.74061e-07
216869_at	PDE1C	2.83824e-07
206695_x_at	ZNF43	2.85643e-07
226653_at	MARK1	2.86442e-07
228145_s_at	ZNF398	3.20493e-07
231757_at	TAS2R5	3.21853e-07
1553718_at	ZNF548	3.2784e-07
225275_at	EDIL3	3.44328e-07
228495_at	CCDC75	3.47992e-07
223133_at	TMEM14B	3.52738e-07
218350_s_at	GMNN	3.53266e-07
209784_s_at	JAG2	3.53562e-07
216903_s_at	CBARA1	3.56523e-07
225070_at	NUS1	3.79402e-07
202043_s_at	SMS	3.81854e-07
212288_at	FNBP1	3.85379e-07
231738_at	PCDHB7	3.90826e-07
218499_at	RP6-213H19.1	4.04861e-07
1553541_at	LMX1A	4.13274e-07
224450_s_at	RIOK1	4.1447e-07
206142_at	ZNF135	4.34274e-07
224764_at	ARHGAP21	4.46538e-07
205432_at	OVGP1	4.47471e-07
202923_s_at	GCLC	4.55787e-07
225997_at	MOBKL1A	4.60842e-07
214222_at	DNAH7	4.65098e-07
223194_s_at	C6orf85	4.69268e-07
210312_s_at	IFT20	5.044e-07
236013_at	CACNA1E	5.04483e-07
225188_at	RAPH1	5.05459e-07
213056_at	FRMD4B	5.144e-07
222016_s_at	ZNF323	5.19205e-07
223548_at	C1orf26	5.24776e-07
209687_at	CXCL12	5.27708e-07
205437_at	ZNF211	5.48634e-07
218488_at	EIF2B3	5.55048e-07
216917_s_at	SYCP1	5.64976e-07
224995_at	SPIRE1	5.83834e-07
204060_s_at	PRKX,PRKY	5.85977e-07
224891_at	FOXO3	6.03709e-07
223375_at	TBC1D22B	6.16125e-07
223361_at	C6orf115	6.18345e-07
218106_s_at	MRPS10	6.20099e-07
1558987_at	FLJ40473	6.2407e-07
207699_at	ZNF409	6.33342e-07
222108_at	AMIGO2	6.45344e-07
244424_at	LOC439938	6.5676e-07
213624_at	SMPDL3A	6.73097e-07
205109_s_at	ARHGEF4	6.81032e-07
201669_s_at	MARCKS	6.96531e-07
222127_s_at	EXOC1	7.00062e-07
205181_at	ZNF193	7.04927e-07
213839_at	KIAA0500	7.22713e-07
226031_at	CCDC132	7.26684e-07
204798_at	MYB	7.27723e-07
226263_at	C6orf151	7.36354e-07
233642_s_at	HEATR5B	7.44067e-07
226270_at	EXOC2	7.74765e-07
244461_at	SPECC1	7.75314e-07
214217_at	GRM5	7.89048e-07
232327_at	THSD7B	8.052e-07
223445_at	DTNBP1	8.13556e-07
227544_at	C14orf83	8.1781e-07
221488_s_at	CUTA	8.34451e-07
213601_at	SLIT1	8.49623e-07
210017_at	MALT1	8.55727e-07
213301_x_at	TRIM24	8.90349e-07
219937_at	TRHDE	9.26017e-07
210414_at	FLRT1	9.50927e-07
218991_at	HEATR6	9.54159e-07
1557133_at	LOC286411	9.79724e-07
219671_at	HPCAL4	1.00734e-06
213462_at	NPAS2	1.02014e-06
212632_at	STX7	1.02313e-06
219079_at	CYB5R4	1.02663e-06
217907_at	MRPL18	1.06265e-06
206051_at	ELAVL4	1.09438e-06
209889_at	SEC31B	1.13406e-06
226291_at	ALS2	1.13768e-06
218561_s_at	LYRM4	1.18176e-06
1560698_a_at	LOC283392	1.18425e-06
202511_s_at	ATG5	1.18646e-06
206490_at	DLGAP1	1.25875e-06
235170_at	ZNF92	1.26373e-06
1558167_a_at	MGC16275	1.29821e-06
237591_at	FLJ42957	1.30123e-06
234297_at	LOC728613,RGS8	1.3017e-06
207417_s_at	ZNF177	1.32443e-06
227320_at	FAM101A	1.33409e-06
228785_at	ZNF281	1.3457e-06
203218_at	MAPK9	1.36043e-06
235411_at	PGBD1	1.36207e-06
218974_at	SOBP	1.36356e-06
213405_at	RAB22A	1.37243e-06
202711_at	EFNB1	1.43022e-06
210962_s_at	AKAP9	1.43491e-06
225181_at	ARID1B,LOC729446	1.47894e-06
202530_at	MAPK14	1.49249e-06
218870_at	ARHGAP15	1.49606e-06
206583_at	ZNF673	1.50169e-06
1563272_at	TBC1D8B	1.51902e-06
214558_at	GPR12	1.51963e-06
203842_s_at	MAPRE3	1.5638e-06
229340_at	NKAPL	1.64779e-06
203299_s_at	LOC653653,AP1S2	1.65719e-06
228260_at	ELAVL2	1.67662e-06
227084_at	DTNA	1.68434e-06
223027_at	SNX9	1.69992e-06
206854_s_at	MAP3K7	1.70243e-06
209660_at	TTR	1.71057e-06
209698_at	CCHCR1	1.75404e-06
41397_at	LOC55565	1.77074e-06
228453_at	KIAA1632	1.83137e-06
242851_at	KIAA1919	1.8327e-06
218877_s_at	TRMT11	1.85909e-06
238532_at	DPF3	1.88075e-06
229526_at	AQP11	1.89168e-06
218179_s_at	FLJ12716	1.92093e-06
226770_at	MAGI3	1.94007e-06
205526_s_at	KATNA1	1.98549e-06
231776_at	EOMES	1.98676e-06
219368_at	NAP1L2	2.01112e-06
205340_at	ZBTB24	2.01613e-06
223713_at	RSPH3	2.02261e-06
221901_at	LL22NC03-75B3.6	2.061e-06
1558525_at	LOC283901	2.11918e-06
224308_s_at	INTS2	2.14199e-06
1558459_s_at	LOC222159	2.1582e-06
208788_at	ELOVL5	2.20973e-06
218405_at	ABT1	2.21696e-06
232953_at	LOC400723	2.21919e-06
232305_at	HMGCLL1	2.23541e-06
218729_at	LXN	2.32213e-06
231946_at	ZFHX2	2.34403e-06
202951_at	STK38	2.36406e-06
228023_x_at	AMY2B	2.41714e-06
203632_s_at	GPRC5B	2.41958e-06
228667_at	AGPAT4	2.4342e-06
213322_at	C6orf130	2.49523e-06
212289_at	ANKRD12	2.67577e-06
205902_at	KCNN3	2.69624e-06
213707_s_at	DLX5	2.7576e-06
203291_at	CNOT4	2.76811e-06
1552794_a_at	ZNF547	2.79851e-06
213392_at	IQCK	2.85235e-06
223424_s_at	ZSCAN21	2.89768e-06
235176_at	ZNF545	2.91533e-06
215985_at	HCG8	2.97047e-06
209583_s_at	CD200	3.03385e-06
223087_at	ECHDC1	3.03452e-06
226638_at	ARHGAP23	3.04384e-06
205944_s_at	CLTCL1	3.16689e-06
203525_s_at	APC	3.17155e-06
233996_x_at	LOC727945	3.1904e-06
219907_at	FRS3	3.28481e-06
232720_at	LINGO2	3.35093e-06
40489_at	ATN1	3.37428e-06
220129_at	SOHLH2	3.47881e-06
208070_s_at	REV3L	3.56619e-06
236904_x_at	TECTA	3.59563e-06
235987_at	PRKXP1	3.6944e-06
211137_s_at	ATP2C1	3.70266e-06
209268_at	VPS45	3.77154e-06
205883_at	ZBTB16	3.77713e-06
232568_at	MGC24103	3.80662e-06
1560101_at	SYDE2	3.88019e-06
211458_s_at	GABARAPL1,GABARAPL3	3.9013e-06
209234_at	KIF1B	3.9227e-06
226573_at	DIRAS1	3.93897e-06
225812_at	LOC619208	3.97806e-06
224685_at	MLLT4	4.04227e-06
205845_at	CACNA1H	4.19413e-06
226583_at	FLJ40142	4.38789e-06
213974_at	ADAMTSL3	4.42062e-06
213676_at	TMEM151B	4.48253e-06
218928_s_at	SLC37A1	4.50696e-06
1553684_at	PPIL6	4.54076e-06
227113_at	ADHFE1	4.6715e-06
212448_at	NEDD4L	4.68781e-06
219087_at	ASPN	4.78528e-06
222476_at	CNOT6	4.7992e-06
219438_at	NKAIN1	4.91123e-06
206231_at	KCNN1	5.03119e-06
227048_at	LAMA1	5.05774e-06
226544_x_at	MUTED	5.09925e-06
205923_at	RELN	5.1997e-06
216176_at	HCRP1	5.23517e-06
209219_at	RDBP	5.28387e-06
215017_s_at	FNBP1L	5.37384e-06
201010_s_at	TXNIP	5.44198e-06
243952_at	psiTPTE22	5.58939e-06
226580_at	BRMS1L	5.75173e-06
204526_s_at	TBC1D8	5.76032e-06
212796_s_at	TBC1D2B	5.84325e-06
230919_at	ZNF233	5.85232e-06
207614_s_at	CUL1	5.92569e-06
207002_s_at	PLAGL1	6.0038e-06
235527_at	LOC284214	6.00973e-06
1558755_x_at	ZNF763	6.01889e-06
218949_s_at	QRSL1	6.31888e-06
238520_at	TRERF1	6.76002e-06
219007_at	NUP43	6.88646e-06
209422_at	PHF20	6.89734e-06
232377_at	NXPH1	6.99852e-06
219157_at	KLHL2	7.32613e-06
219500_at	CLCF1	7.4577e-06
239229_at	PHEX	7.48629e-06
221743_at	CUGBP1	7.55108e-06
227702_at	CYP4X1	7.67369e-06
201700_at	CCND3	7.8823e-06
231088_at	LOC340544	7.94413e-06
223011_s_at	OCIAD1	8.01018e-06
219332_at	MICALL2	8.05959e-06
214945_at	LOC202134,NY-REN-7,LOC653316	8.16925e-06
211484_s_at	DSCAM	8.1896e-06
228885_at	MAMDC2	8.35379e-06
1553013_at	CNTNAP5	8.62363e-06
1558375_at	LRRC38	8.62943e-06
219773_at	NOX4	8.6523e-06
206290_s_at	RGS7	8.74428e-06
217286_s_at	NDRG3	8.7464e-06
238478_at	BNC2	9.01628e-06
209737_at	MAGI2	9.25634e-06
201763_s_at	DAXX	9.29677e-06
218184_at	TULP4	9.29788e-06
214124_x_at	FGFR1OP	9.33153e-06
204177_s_at	KLHL20	9.74797e-06
214145_s_at	SPTB	9.9763e-06
238983_at	NSUN7	1.00702e-05
209034_at	PNRC1	1.02845e-05
236855_at	C10orf85	1.03507e-05
242541_at	ABCA9	1.0989e-05
202582_s_at	RANBP9	1.10487e-05
235557_at	LOC150763	1.11219e-05
226892_at	C10orf12	1.14139e-05
231472_at	FBXO15	1.14999e-05
209316_s_at	HBS1L	1.16787e-05
212447_at	KBTBD2	1.17363e-05
209608_s_at	ACAT2	1.17591e-05
235228_at	CCDC85A	1.18336e-05
226589_at	TMEM192	1.19209e-05
203855_at	WDR47	1.19444e-05
216221_s_at	PUM2	1.19608e-05
205669_at	NCAM2	1.21167e-05
244771_at	KLHDC6	1.23706e-05
201334_s_at	ARHGEF12	1.24447e-05
212111_at	STX12	1.24534e-05
202529_at	PRPSAP1	1.25199e-05
205486_at	TESK2	1.2561e-05
217408_at	MRPS18B	1.2898e-05
205609_at	ANGPT1	1.29744e-05
204811_s_at	CACNA2D2	1.31878e-05
204165_at	WASF1	1.32086e-05
221311_x_at	LYRM2	1.32259e-05
212664_at	TUBB4	1.32897e-05
236337_at	SYCP2L	1.36059e-05
203868_s_at	VCAM1	1.37062e-05
230593_at	GRIK3	1.37906e-05
209449_at	LSM2	1.41027e-05
213965_s_at	CHD5	1.4549e-05
206477_s_at	NOVA2	1.4599e-05
232183_at	SERAC1	1.46472e-05
219521_at	B3GAT1	1.47454e-05
206385_s_at	ANK3	1.50033e-05
217838_s_at	EVL	1.50852e-05
200028_s_at	STARD7	1.51987e-05
226363_at	ABCC5	1.52035e-05
228010_at	PPP2R2C	1.54101e-05
210648_x_at	SNX3	1.54991e-05
225368_at	HIPK2	1.55105e-05
218614_at	C12orf35	1.57129e-05
224092_at	BARHL1	1.57999e-05
223462_at	TMEM175	1.61907e-05
208868_s_at	GABARAPL1	1.63029e-05
213534_s_at	PASK	1.63126e-05
226366_at	SHPRH	1.64485e-05
203256_at	CDH3	1.66137e-05
202702_at	TRIM26	1.66973e-05
218025_s_at	PECI	1.67864e-05
218034_at	FIS1	1.67878e-05
203822_s_at	ELF2	1.74372e-05
208096_s_at	COL21A1	1.75004e-05
235486_at	C11orf41	1.75863e-05
206841_at	PDE6H	1.75959e-05
206837_at	ALX1	1.77883e-05
32259_at	EZH1	1.8068e-05
226154_at	DNM1L	1.82186e-05
213920_at	CUX2	1.84612e-05
237393_at	LOC441617	1.85031e-05
205631_at	KIAA0586	1.87144e-05
239144_at	B3GAT2	1.9181e-05
1557451_at	DGCR10	1.92411e-05
238454_at	ZNF540	1.94715e-05
235528_at	GUCA1B	1.94736e-05
210016_at	MYT1L	1.95423e-05
219661_at	RANBP17	1.99073e-05
202126_at	PRPF4B	1.99815e-05
209748_at	SPAST	2.0251e-05
228867_at	TATDN3	2.03432e-05
220686_s_at	PIWIL2	2.04442e-05
222396_at	HN1	2.06484e-05
228598_at	DPP10	2.07188e-05
219013_at	GALNT11	2.09539e-05
221802_s_at	KIAA1598	2.1326e-05
225540_at	MAP2	2.14894e-05
214053_at	ERBB4	2.18678e-05
239223_s_at	FBXL20	2.20016e-05
215047_at	TRIM58	2.2683e-05
219394_at	PGS1	2.29846e-05
[truncated: 577 more rows]

## Sheet: B vs ACDE
#Correlationtype: transform_2log
#t-tested: 0.001 fdr
#Minimal presentcalls: 1
Highly expressed genes in cluster B vs ACDE
#H:probeset	HUGO	p-value
212698_s_at	SEPT10	1.16662e-17
228665_at	CYYR1	2.32885e-16
242455_at	POU3F2	1.22401e-15
205880_at	PRKD1	2.46978e-15
230087_at	PRIMA1	1.25667e-14
218285_s_at	BDH2	2.60742e-14
223204_at	C4orf18	6.16948e-14
202037_s_at	SFRP1	1.6082e-13
217865_at	RNF130	5.14429e-13
241698_at	RFTN2	1.08906e-12
204030_s_at	SCHIP1	1.35347e-12
209760_at	KIAA0922	1.59097e-12
213435_at	SATB2	2.61326e-12
203604_at	ZNF516	3.47747e-12
211962_s_at	ZFP36L1	5.0099e-12
233888_s_at	SRGAP1	5.18653e-12
228537_at	GLI2	6.19518e-12
218802_at	CCDC109B	6.81089e-12
205433_at	BCHE	1.18334e-11
228038_at	SOX2	1.44294e-11
208659_at	CLIC1	3.24756e-11
219464_at	CA14	4.77594e-11
200024_at	LOC392424,RPS5	4.79225e-11
213414_s_at	RPS19	6.46733e-11
238663_x_at	GRIA4	6.47753e-11
218376_s_at	MICAL1	8.43786e-11
226338_at	TMEM55A	1.28884e-10
231899_at	ZC3H12C	1.86174e-10
204967_at	SHROOM2	1.92497e-10
224694_at	ANTXR1	2.13134e-10
204672_s_at	ANKRD6	2.16715e-10
200003_s_at	RPL28	2.49269e-10
227629_at	PRLR	2.59471e-10
202548_s_at	ARHGEF7	2.62995e-10
227088_at	PDE5A	3.67605e-10
212716_s_at	EIF3K	4.00138e-10
224463_s_at	C11orf70	4.81675e-10
213194_at	ROBO1	5.3111e-10
213923_at	RAP2B	5.39305e-10
225230_at	TMEM77	7.50062e-10
200869_at	LOC390354,RPL18A	7.57779e-10
226283_at	WDR51B	7.57864e-10
202551_s_at	CRIM1	7.69876e-10
227197_at	SGEF	8.20103e-10
244403_at	CRB1	8.41576e-10
225990_at	BOC	9.3767e-10
212085_at	SLC25A6	1.01299e-09
227226_at	C6orf117	1.12326e-09
224733_at	CMTM3	1.16127e-09
201592_at	EIF3H	1.18229e-09
227034_at	ANKRD57	1.54082e-09
229146_at	C7orf31	1.84075e-09
204719_at	ABCA8	2.81873e-09
203180_at	ALDH1A3	3.13708e-09
204319_s_at	RGS10	4.52707e-09
200074_s_at	RPL14L,LOC649821,RPL14	4.81121e-09
38671_at	PLXND1	5.32468e-09
203685_at	BCL2	5.89217e-09
205087_at	RWDD3	5.97935e-09
212158_at	SDC2	6.49819e-09
230788_at	GCNT2	6.60318e-09
201487_at	CTSC	7.05295e-09
228010_at	PPP2R2C	7.89923e-09
202105_at	IGBP1	7.96947e-09
217719_at	EIF3EIP	8.11602e-09
208904_s_at	RPS28,LOC645899,LOC646195	8.25651e-09
200681_at	GLO1	8.6674e-09
226335_at	RPS6KA3	9.1717e-09
208690_s_at	PDLIM1	9.25506e-09
205603_s_at	DIAPH2	1.23084e-08
223500_at	CPLX1	1.2454e-08
1555889_a_at	CRTAP	1.39771e-08
213588_x_at	RPL14	1.46826e-08
213497_at	ABTB2	1.63039e-08
202443_x_at	NOTCH2	1.84982e-08
209191_at	TUBB6	1.94507e-08
209253_at	SORBS3	1.98046e-08
211710_x_at	RPL4	2.09036e-08
200909_s_at	RPLP2	2.22863e-08
203999_at	SYT1	2.41235e-08
216262_s_at	TGIF2	2.50095e-08
219506_at	C1orf54	2.55382e-08
203034_s_at	hCG_21078,RPL27A	2.61944e-08
213083_at	SLC35D2	2.81923e-08
200062_s_at	RPL30	3.53935e-08
221700_s_at	UBA52	3.57472e-08
209034_at	PNRC1	4.03729e-08
200897_s_at	PALLD	4.46539e-08
230263_s_at	DOCK5	4.72871e-08
206039_at	RAB33A	4.75821e-08
201259_s_at	SYPL1	4.79134e-08
200018_at	RPS13	4.92032e-08
204457_s_at	GAS1	4.9547e-08
201049_s_at	RPS18	5.77363e-08
217988_at	CCNB1IP1	5.86475e-08
226521_s_at	CCDC98	6.4268e-08
226965_at	FAM116A	6.45584e-08
201906_s_at	CTDSPL	7.18251e-08
213687_s_at	RPL35A	7.20468e-08
226766_at	ROBO2	7.22636e-08
226157_at	TFDP2	7.24165e-08
202956_at	ARFGEF1	7.52381e-08
209108_at	TSPAN6	7.63388e-08
203113_s_at	EEF1D	7.63641e-08
200081_s_at	RPS6	8.09703e-08
212375_at	EP400	8.34519e-08
222453_at	CYBRD1	8.54857e-08
203989_x_at	F2R	9.15637e-08
203827_at	WIPI1	9.42001e-08
203297_s_at	JARID2	1.00907e-07
202946_s_at	BTBD3	1.02792e-07
227376_at	GLI3	1.1371e-07
212734_x_at	RPL13	1.17037e-07
217028_at	CXCR4	1.17512e-07
203524_s_at	MPST	1.18728e-07
203107_x_at	RPS2	1.28898e-07
226785_at	ATP11C	1.36974e-07
214046_at	FUT9	1.3978e-07
224925_at	PREX1	1.40431e-07
212265_at	QKI	1.41436e-07
208112_x_at	EHD1	1.56174e-07
213564_x_at	LDHB	1.58937e-07
211675_s_at	MDFIC	1.6413e-07
200086_s_at	COX4I1	1.64731e-07
211967_at	TMEM123	1.65388e-07
238462_at	STS-1	1.65844e-07
229563_s_at	RPL10A	1.68456e-07
200645_at	GABARAP	1.72305e-07
204987_at	ITIH2	1.79694e-07
205463_s_at	PDGFA	1.80383e-07
202336_s_at	PAM	1.84949e-07
208012_x_at	SP110	1.93762e-07
212148_at	PBX1	2.03323e-07
200017_at	RPS27A	2.04311e-07
239665_at	LOC441179	2.04471e-07
212136_at	ATP2B4	2.15166e-07
201968_s_at	PGM1	2.21349e-07
204813_at	MAPK10	2.33099e-07
1557261_at	WHDC1L1,WHDC1L2	2.38852e-07
221475_s_at	RPL15	2.48086e-07
212586_at	CAST	2.59252e-07
227764_at	LYPD6	2.59906e-07
223015_at	EIF2A	2.689e-07
200725_x_at	RPL10	2.73733e-07
209757_s_at	MYCN	2.74886e-07
214351_x_at	LOC388344,RPL13	2.82916e-07
209154_at	TAX1BP3	2.83833e-07
200779_at	ATF4	2.89678e-07
229540_at	RBPJ,LOC652675	2.94258e-07
213908_at	WHDC1L1	2.96892e-07
212761_at	TCF7L2	3.04682e-07
200013_at	RPL24	3.09333e-07
226605_at	DGKQ	3.1037e-07
235375_x_at	TTC9B	3.33666e-07
200082_s_at	RPS7,LOC644315	3.65763e-07
221691_x_at	NPM1	3.7582e-07
200651_at	GNB2L1	3.98166e-07
215028_at	SEMA6A	4.54207e-07
244455_at	KCNT2	4.56247e-07
200834_s_at	RPS21	4.62174e-07
200652_at	SSR2	4.8376e-07
225547_at	SNHG6	4.9807e-07
226538_at	MAN2A1	5.25335e-07
211972_x_at	RPLP0,LOC643779	5.26612e-07
200741_s_at	RPS27	5.27916e-07
238520_at	TRERF1	5.28127e-07
215157_x_at	PABPC1	5.36566e-07
224955_at	TEAD1	5.48912e-07
200771_at	LAMC1	5.73465e-07
205730_s_at	ABLIM3	5.76485e-07
214394_x_at	EEF1DP1,EEF1D	5.94551e-07
225303_at	KIRREL	5.99082e-07
201312_s_at	SH3BGRL	6.07484e-07
200705_s_at	EEF1B2,hCG_1983058,hCG_19809	6.26254e-07
204082_at	PBX3	6.3022e-07
217846_at	QARS	6.63445e-07
218502_s_at	TRPS1	6.65733e-07
219093_at	PID1	6.99129e-07
225263_at	HS6ST1	7.31113e-07
213941_x_at	RPS7	7.4307e-07
227569_at	LNX2	7.57315e-07
225806_at	JUB	7.63444e-07
206157_at	PTX3	7.64859e-07
235520_at	ZNF280C	7.7919e-07
226003_at	KIF21A	7.97259e-07
202231_at	EIF3M	7.99285e-07
226131_s_at	RPS16	8.02107e-07
227168_at	MIAT	8.57566e-07
201427_s_at	SEPP1	8.5988e-07
228256_s_at	EPB41L4A	9.60064e-07
238021_s_at	hCG_1815491	1.07332e-06
209329_x_at	HIGD2A	1.07578e-06
222982_x_at	SLC38A2	1.08499e-06
225817_at	CGNL1	1.1086e-06
214167_s_at	RPLP0-like,RPLP0,LOC643779	1.13712e-06
208631_s_at	HADHA	1.14391e-06
227307_at	TSPAN18	1.15306e-06
200674_s_at	RPL32	1.23456e-06
226227_x_at	C20orf199,TALDO1	1.26693e-06
216620_s_at	ARHGEF10	1.38153e-06
215127_s_at	RBMS1	1.39552e-06
213170_at	GPX7	1.40539e-06
202947_s_at	GYPC	1.52852e-06
213000_at	MORC3	1.53434e-06
207181_s_at	CASP7	1.57225e-06
243198_at	TEX9	1.63323e-06
208646_at	RPS14,MGC87895	1.65348e-06
221510_s_at	GLS	1.71319e-06
207157_s_at	GNG5	1.72593e-06
200091_s_at	RPS25	1.74496e-06
238447_at	RBMS3	1.75988e-06
210646_x_at	RPL13A	1.77554e-06
200063_s_at	LOC399804,NPM1	1.94526e-06
217868_s_at	METTL9	1.95038e-06
217043_s_at	MFN1	1.98085e-06
227040_at	RP11-50D16.3	1.99568e-06
220231_at	C7orf16	2.00572e-06
210719_s_at	HMG20B	2.00836e-06
235956_at	KIAA1377	2.01309e-06
213001_at	ANGPTL2	2.1214e-06
200926_at	RPS23	2.15117e-06
205677_s_at	DLEU1	2.16257e-06
201896_s_at	PSRC1	2.18708e-06
201134_x_at	COX7C	2.23054e-06
213969_x_at	RPL29	2.2595e-06
214003_x_at	RPS20	2.29203e-06
221933_at	NLGN4X	2.39087e-06
201761_at	MTHFD2	2.46412e-06
208113_x_at	PABPC3	2.48305e-06
238532_at	DPF3	2.55066e-06
202409_at	IGF2,INS-IGF2	2.58538e-06
214431_at	GMPS	2.74998e-06
201406_at	RPL36A,LOC729362	2.88537e-06
212476_at	CENTB2	2.93269e-06
221514_at	UTP14A	2.95772e-06
225081_s_at	CDCA7L	2.98234e-06
212042_x_at	RPL7,hCG_31916	3.11457e-06
234303_s_at	GPR85	3.12929e-06
212973_at	RPIA	3.29492e-06
1557133_at	LOC286411	3.29803e-06
226066_at	MITF	3.29865e-06
208647_at	FDFT1	3.37551e-06
213864_s_at	NAP1L1	3.39811e-06
228776_at	GJC1	3.41345e-06
202822_at	LPP	3.42364e-06
217747_s_at	RPS9	3.44042e-06
226408_at	TEAD2	3.50272e-06
223307_at	CDCA3	3.70144e-06
219064_at	ITIH5	3.76179e-06
208415_x_at	ING1	3.86876e-06
213955_at	MYOZ3	4.02754e-06
214724_at	DIXDC1	4.03522e-06
212738_at	ARHGAP19	4.04485e-06
223614_at	C8orf57	4.24293e-06
202894_at	EPHB4	4.33958e-06
234974_at	GALM	4.46844e-06
231984_at	MTAP	4.47541e-06
221766_s_at	FAM46A	4.53281e-06
218258_at	POLR1D	4.56547e-06
232553_at	PCYT1B	4.81406e-06
205573_s_at	SNX7	4.83023e-06
227816_at	NTN1	4.90121e-06
216570_x_at	LOC646417	4.97889e-06
217989_at	HSD17B11	5.08134e-06
213061_s_at	NTAN1	5.08583e-06
214280_x_at	HNRNPA1	5.15019e-06
214745_at	PLCH1	5.16364e-06
200717_x_at	RPL7	5.28958e-06
211487_x_at	RPS17	5.40008e-06
224894_at	YAP1	5.44161e-06
201579_at	FAT	5.53567e-06
218343_s_at	GTF3C3	5.641e-06
210073_at	ST8SIA1	5.66899e-06
212070_at	GPR56	5.92508e-06
210555_s_at	NFATC3	6.03447e-06
221258_s_at	KIF18A	6.2627e-06
208645_s_at	RPS14	6.38718e-06
203729_at	EMP3	6.57025e-06
201801_s_at	SLC29A1	6.95793e-06
208923_at	CYFIP1	6.95898e-06
219087_at	ASPN	7.14852e-06
36711_at	MAFF	7.15626e-06
210027_s_at	APEX1	7.22782e-06
226738_at	WDR81	7.69756e-06
224719_s_at	C12orf57	7.69912e-06
228956_at	UGT8	7.85285e-06
232008_s_at	BBX	7.95291e-06
209994_s_at	ABCB1,ABCB4	7.95397e-06
218986_s_at	FLJ20035	7.98112e-06
200858_s_at	RPS8	8.26909e-06
217317_s_at	HERC2P2,LOC440248,HERC2P3	8.43956e-06
225764_at	ETV6	8.53532e-06
204690_at	STX8	8.71016e-06
222005_s_at	GNG3	8.74497e-06
208692_at	RPS3	8.74787e-06
213051_at	ZC3HAV1	8.76821e-06
205575_at	C1QL1	9.18965e-06
222722_at	OGN	9.54469e-06
211971_s_at	LRPPRC	9.57063e-06
208986_at	TCF12	1.01978e-05
212687_at	LIMS1	1.04335e-05
226326_at	PCGF5	1.11833e-05
200023_s_at	EIF3F	1.12282e-05
212129_at	NIPA2	1.1688e-05
235209_at	RPESP	1.18718e-05
213959_s_at	RPGRIP1L	1.21803e-05
224935_at	EIF2S3	1.25514e-05
208978_at	CRIP2	1.28466e-05
226875_at	DOCK11	1.31028e-05
217092_x_at	LOC646912	1.37376e-05
203621_at	NDUFB5	1.38676e-05
210454_s_at	KCNJ6	1.39349e-05
214835_s_at	SUCLG2	1.40912e-05
218645_at	ZNF277	1.46814e-05
202252_at	RAB13	1.48392e-05
208764_s_at	ATP5G2	1.55386e-05
231257_at	TCERG1L	1.56298e-05
216032_s_at	ERGIC3	1.57876e-05
200030_s_at	SLC25A3	1.60966e-05
224710_at	RAB34	1.61146e-05
211685_s_at	NCALD	1.63225e-05
217768_at	C14orf166	1.6388e-05
216380_x_at	LOC728453,LOC730288	1.67448e-05
205345_at	BARD1	1.68693e-05
225202_at	RHOBTB3	1.71008e-05
209651_at	TGFB1I1	1.72815e-05
208782_at	FSTL1	1.81818e-05
215096_s_at	ESD	1.82295e-05
204135_at	FILIP1L	1.83752e-05
201560_at	CLIC4	1.86514e-05
205849_s_at	UQCRB	1.92248e-05
208405_s_at	CD164	1.93336e-05
205354_at	GAMT	1.93703e-05
204836_at	GLDC	2.02442e-05
227239_at	FAM126A	2.02984e-05
209205_s_at	LMO4	2.07549e-05
200019_s_at	FAU	2.09562e-05
228305_at	ZNF565	2.09837e-05
205990_s_at	WNT5A	2.11889e-05
226165_at	C8orf59	2.1944e-05
203787_at	SSBP2	2.20884e-05
218460_at	HEATR2	2.24002e-05
229632_s_at	INTS10	2.35535e-05
202144_s_at	ADSL	2.50071e-05
205934_at	PLCL1	2.54619e-05
202027_at	TMEM184B	2.6002e-05
226536_at	NSMCE2	2.62916e-05
212686_at	PPM1H	2.66264e-05
212795_at	KIAA1033	2.75058e-05
217933_s_at	LAP3	2.75146e-05
206953_s_at	LPHN2	2.75489e-05
200099_s_at	LOC439992,RPS3A	2.77226e-05
212600_s_at	UQCRC2	2.83566e-05
227176_at	SLC2A13	2.85023e-05
219690_at	TMEM149	2.94454e-05
219569_s_at	TMEM22	2.97425e-05
213345_at	NFATC4	3.05407e-05
216331_at	ITGA7	3.05522e-05
223235_s_at	SMOC2	3.07578e-05
214628_at	NHLH1	3.11411e-05
200022_at	RPL18	3.1287e-05
218557_at	NIT2	3.28435e-05
200010_at	RPL11	3.30479e-05
209120_at	NR2F2	3.38561e-05
222716_s_at	SNX24	3.48432e-05
212658_at	LHFPL2	3.48949e-05
216264_s_at	LAMB2	3.4946e-05
201358_s_at	COPB1	3.52565e-05
216060_s_at	DAAM1	3.53546e-05
228106_at	C4orf30	3.53847e-05
214812_s_at	MOBKL1B	3.64432e-05
218440_at	MCCC1	3.65958e-05
201460_at	MAPKAPK2	3.66382e-05
200781_s_at	RPS15A,LOC646819	3.71695e-05
201094_at	RPS29	3.76923e-05
212418_at	ELF1	3.87927e-05
225489_at	TMEM18	3.91372e-05
223001_at	DC2	3.98093e-05
222088_s_at	SLC2A14,SLC2A3	3.9914e-05
200840_at	KARS	4.07406e-05
212606_at	WDFY3	4.0836e-05
213325_at	PVRL3	4.22312e-05
227705_at	TCEAL7	4.23064e-05
209102_s_at	HBP1	4.25769e-05
214927_at	ITGBL1	4.28053e-05
208921_s_at	SRI	4.28965e-05
208697_s_at	EIF3E	4.31552e-05
225270_at	NEO1	4.35054e-05
225594_at	CREBZF	4.36144e-05
208319_s_at	RBM3	4.37052e-05
228307_at	EMILIN3	4.38996e-05
224906_at	TMEM16F	4.56862e-05
217844_at	CTDSP1	4.58411e-05
49452_at	ACACB	4.60491e-05
203988_s_at	FUT8	4.67238e-05
201600_at	PHB2	4.72922e-05
203313_s_at	TGIF1	4.80607e-05
217379_at	LOC442171	4.81334e-05
211938_at	EIF4B	4.84441e-05
211927_x_at	EEF1G,LOC729998	4.8464e-05
205512_s_at	AIFM1	4.85701e-05
202668_at	EFNB2	4.87885e-05
230661_at	LOC286191	4.96085e-05
201828_x_at	FAM127A	5.03287e-05
203038_at	PTPRK	5.17604e-05
213379_at	COQ2	5.29387e-05
219407_s_at	LAMC3	5.38517e-05
201236_s_at	BTG2	5.49888e-05
200005_at	EIF3D	5.5847e-05
225053_at	CNOT7	5.80581e-05
211959_at	IGFBP5	5.84784e-05
208949_s_at	LGALS3	5.85794e-05
228044_at	C13orf21	5.95773e-05
203889_at	SCG5	5.97851e-05
223349_s_at	BOK	6.04706e-05
218589_at	P2RY5	6.06196e-05
225998_at	GAB1	6.07627e-05
227077_at	ZNF286A	6.21227e-05
201227_s_at	NDUFB8	6.24883e-05
221485_at	B4GALT5	6.28902e-05
234485_at	LOC340947,LOC732107	6.47697e-05
224837_at	FOXP1	6.48352e-05
201892_s_at	IMPDH2	6.48648e-05
225359_at	DNAJC19	6.60123e-05
200031_s_at	RPS11	6.60723e-05
229412_at	TAF8	6.64521e-05
219170_at	LOC731565,FSD1	6.65416e-05
201153_s_at	MBNL1	6.67229e-05
225155_at	SNHG5	6.75775e-05
200818_at	ATP5O	6.85294e-05
233110_s_at	BCL2L12	6.9424e-05
206101_at	ECM2	7.05434e-05
202007_at	NID1	7.13876e-05
225390_s_at	KLF13	7.17318e-05
226917_s_at	ANAPC4	7.20951e-05
208882_s_at	UBR5	7.38215e-05
201922_at	TINP1	7.41702e-05
228716_at	THRB	7.49887e-05
231832_at	GALNT4	7.53089e-05
200009_at	GDI2	7.56169e-05
200657_at	SLC25A5	7.65222e-05
226109_at	C21orf91	7.66791e-05
204759_at	RCBTB2	7.67643e-05
213377_x_at	RPS12	7.71339e-05
219162_s_at	MRPL11	7.77444e-05
211746_x_at	PSMA1	7.88849e-05
212345_s_at	CREB3L2	7.89093e-05
206332_s_at	IFI16	8.11525e-05
212603_at	MRPS31	8.43114e-05
242554_at	TPCN2	8.45496e-05
212232_at	FNBP4	8.46132e-05
211370_s_at	MAP2K5	8.46397e-05
228291_s_at	C20orf19	8.4812e-05
211623_s_at	FBL	8.48757e-05
229523_at	TTMA	8.49797e-05
226868_at	GLT8D3	8.5366e-05
218330_s_at	NAV2	8.55596e-05
212364_at	MYO1B	8.65e-05
203187_at	DOCK1	8.70533e-05
36553_at	ASMTL	8.74151e-05
212724_at	RND3	8.8518e-05
203633_at	CPT1A	8.96065e-05
210852_s_at	AASS	8.96794e-05
209285_s_at	C3orf63	9.10976e-05
213845_at	GRIK2	9.12578e-05
229491_at	NHEDC2	9.63703e-05
223247_at	MED10	9.66784e-05
231851_at	RAVER2	9.83884e-05
205667_at	WRN	9.8401e-05
203868_s_at	VCAM1	9.9248e-05
218027_at	MRPL15	9.98229e-05
201432_at	CAT	0.000100106
212788_x_at	FTL	0.000100384
202688_at	TNFSF10	0.00010047
200936_at	RPL8	0.000103157
216342_x_at	LOC390183,LOC442162	0.000104033
218527_at	APTX	0.000108675
228376_at	GGTA1,LOC731515	0.000109831
200668_s_at	UBE2D2,UBE2D3	0.000112141
229638_at	IRX3	0.000116216
204130_at	HSD11B2	0.000116288
209568_s_at	RGL1	0.0001166
202481_at	DHRS3	0.000117592
203764_at	DLG7	0.000120031
39650_s_at	PCNXL2	0.00012097
225975_at	PCDH18	0.000121008
201397_at	PHGDH	0.00012161
236110_at	LOC147343	0.000121879
219122_s_at	THG1L	0.000122363
227966_s_at	CCDC74A,CCDC74B	0.000122432
209605_at	TST	0.000125113
200877_at	CCT4	0.000125417
241535_at	LOC728176	0.000125617
204438_at	MRC1L1,MRC1	0.000125785
202239_at	PARP4	0.000125949
205893_at	NLGN1	0.000126227
219213_at	JAM2	0.000126228
227787_s_at	MED30	0.000126737
223110_at	KIAA1429	0.00012876
229245_at	PLEKHA6	0.000131912
227983_at	MGC7036	0.000132126
203778_at	MANBA	0.000132216
209681_at	SLC19A2	0.000132234
203375_s_at	TPP2	0.000134602
216547_at	LOC127406	0.000136017
225207_at	PDK4	0.000136235
208636_at	ACTN1	0.00013653
211974_x_at	RBPJ	0.000137038
226612_at	FLJ25076	0.000139086
201002_s_at	TMEM189-UBE2V1,UBE2V1	0.000140276
205126_at	VRK2	0.000140746
212530_at	NEK7	0.000140875
209379_s_at	KIAA1128	0.000141838
213566_at	RNASE6	0.000142171
202133_at	WWTR1	0.000142185
209621_s_at	PDLIM3	0.000144517
205173_x_at	CD58	0.000145234
221760_at	MAN1A1	0.000145865
223353_at	HCCA2	0.000145917
223106_at	TMEM14C	0.000146406
202447_at	DECR1	0.000146735
212386_at	TCF4	0.000148667
208078_s_at	SNF1LK	0.000148741
218384_at	CARHSP1	0.000149075
232181_at	LOC153346	0.000150586
218383_at	C14orf94	0.000152964
202673_at	DPM1	0.000153367
205359_at	AKAP6	0.000155941
201280_s_at	DAB2	0.000156732
1554667_s_at	METTL8	0.000158122
227048_at	LAMA1	0.000158421
218213_s_at	C11orf10	0.000158993
225443_at	DCP1A	0.000160342
212845_at	SAMD4A	0.000160581
204872_at	TLE4	0.000170977
225625_at	ALKBH2	0.00017166
209263_x_at	TSPAN4	0.000172866
223170_at	TMEM98,LOC440181	0.000173998
217559_at	RPL10L	0.000174106
213664_at	SLC1A1	0.000174649
201652_at	COPS5	0.00017551
225479_at	LRRC58	0.000176028
218087_s_at	SORBS1	0.00017621
208820_at	PTK2	0.000180985
231870_s_at	NMD3	0.000181238
214143_x_at	SLC36A2,RPL24	0.000181688
212796_s_at	TBC1D2B	0.000181881
203445_s_at	CTDSP2	0.000182095
209197_at	SYT11	0.000182652
226969_at	LOC149448,MTR	0.000185372
228082_at	ASAM	0.000188418
219165_at	PDLIM2	0.000188484
211954_s_at	RANBP5	0.00019873
225673_at	MYADM	0.000199334
213044_at	ROCK1	0.000199725
223729_at	CECR2	0.000200346
205361_s_at	PFDN4	0.000200483
218281_at	MRPL48	0.00020104
219838_at	TTC23	0.000203511
221591_s_at	FAM64A	0.000205698
218983_at	C1RL	0.000207575
218418_s_at	ANKRD25	0.000208504
204105_s_at	NRCAM	0.00021375
218692_at	GOLSYN	0.000217433
213119_at	SLC36A1	0.000219648
213374_x_at	HIBCH	0.000219744
208758_at	ATIC	0.000220246
226620_x_at	DAZAP1	0.000221369
228345_at	CHIC1	0.000222992
218629_at	SMO	0.000223699
200090_at	FNTA	0.000224445
224779_s_at	FAM96A	0.000229784
223389_s_at	ZNF581	0.000233765
203554_x_at	PTTG1	0.00023935
223677_at	ATG10	0.000241559
224741_x_at	GAS5	0.000243346
225786_at	LOC284702	0.000245175
229974_at	EVC2	0.000250011
219573_at	LRRC16	0.000250693
203185_at	RASSF2	0.000254524
209687_at	CXCL12	0.000259022
225895_at	SYNPO2	0.000264816
225312_at	COMMD6	0.000268792
224870_at	KIAA0114	0.000271746
217107_at	LOC442257	0.000279725
202003_s_at	ACAA2	0.000280231
219274_at	TSPAN12	0.000280614
204051_s_at	SFRP4	0.000287724
221513_s_at	UTP14A,UTP14C	0.00029053
211939_x_at	BTF3	0.000292926
213853_at	DPH4	0.00029382
226722_at	FAM20C	0.000295698
202266_at	TTRAP	0.000296601
204958_at	PLK3	0.000298117
210123_s_at	CHRNA7,CHRFAM7A	0.000298955
201525_at	APOD	0.000301108
209815_at	PTCH1	0.000304556
221523_s_at	RRAGD	0.000305273
228937_at	C13orf31	0.000312993
227249_at	NDE1	0.000313135
209955_s_at	FAP	0.000313187
229014_at	FLJ42709	0.000313387
229893_at	FRMD3	0.000320319
202026_at	SDHD	0.00032066
227586_at	TMEM170	0.000327692
201433_s_at	PTDSS1	0.000330941
211063_s_at	NCK1	0.000330989
223231_at	TATDN1	0.000334481
201924_at	AFF1	0.000339885
205698_s_at	MAP2K6	0.000340143
200088_x_at	RPL12	0.000340393
229050_s_at	SNHG7	0.000346013
203388_at	ARRB2	0.00034846
203903_s_at	HEPH	0.000349243
206584_at	LY96	0.000351321
204565_at	THEM2	0.000352994
204119_s_at	ADK	0.000354964
226670_s_at	C20orf119	0.000358177
224721_at	WDR75	0.000363008
238549_at	CBFA2T2	0.000365088
209903_s_at	ATR	0.000366998
213249_at	FBXL7	0.000368594
213293_s_at	TRIM22	0.000374407
219051_x_at	METRN	0.000383695
225710_at	GNB4	0.000384113
217954_s_at	PHF3	0.000388733
205824_at	HSPB2	0.000389606
225889_at	AEBP2	0.000396379
218499_at	RP6-213H19.1	0.000398161
203643_at	ERF	0.000400397
201256_at	COX7A2L	0.000401594
200826_at	SNRPD2	0.000402085
212665_at	TIPARP	0.000402265
216806_at	LOC652411	0.00040542
221586_s_at	E2F5	0.000405818
225745_at	LRP6	0.000405822
217142_at	LOC442215	0.000409486
222805_at	MANEA	0.000412123
219562_at	RAB26	0.000422259
202187_s_at	PPP2R5A	0.000422526
218174_s_at	C10orf57	0.000423762
222229_x_at	LOC392501	0.000424882
214434_at	HSPA12A	0.000430307
227544_at	C14orf83	0.000432809
218145_at	TRIB3	0.000434242
224802_at	NDFIP2	0.000437278
225610_at	UHRF2	0.000437643
213410_at	C10orf137	0.000438751
204068_at	STK3	0.000439304
203044_at	CHSY1	0.000441335
212018_s_at	RSL1D1	0.000443159
204076_at	ENTPD4	0.000445018
200763_s_at	RPLP1	0.000445143
228263_at	GRASP	0.000445691
219304_s_at	PDGFD	0.000450963
208454_s_at	PGCP	0.000455212
222905_s_at	TMEM143	0.000456712
225421_at	PM20D2	0.00046037
205786_s_at	ITGAM	0.000463048
225501_at	PHF6	0.000467296
203706_s_at	FZD7	0.00046749
1556499_s_at	COL1A1	0.000468472
201770_at	SNRPA	0.000476711
224468_s_at	C19orf48	0.000477017
206022_at	NDP	0.000479269
208887_at	EIF3G	0.000480164
223356_s_at	MTIF3	0.000481991
227063_at	C17orf61	0.000488862
229899_s_at	C20orf199	0.000489509
1558411_at	C3orf50	0.000490501
218749_s_at	SLC24A6	0.000491985
228536_at	LOC90826	0.000497858
216176_at	HCRP1	0.000500735
214430_at	GLA	0.000504578
205420_at	PEX7	0.00051162
226243_at	LOC391356	0.00051524
204070_at	RARRES3	0.000515985
224565_at	TncRNA	0.000517421
219591_at	CEND1	0.000517886
218776_s_at	TMEM62	0.000519958
1552557_a_at	ZDHHC15	0.000528783
201893_x_at	DCN	0.000529577
204215_at	C7orf23	0.000529753
204439_at	IFI44L	0.000534203
203799_at	CD302	0.000536414
213116_at	NEK3	0.000539663
210908_s_at	PFDN5	0.000541038
1558956_s_at	IFT80	0.000545721
223116_at	BCAR1	0.000550562
226236_at	LOC388789	0.000551075
204069_at	MEIS1	0.000554038
203196_at	ABCC4	0.000554357
222891_s_at	BCL11A	0.000563043
225658_at	SPOPL	0.000567412
216177_at	LOC391132	0.000567687
203131_at	PDGFRA	0.000578052
201603_at	PPP1R12A	0.000580012
210845_s_at	PLAUR	0.00058144
214595_at	KCNG1	0.000582439
241596_at	NUDT10	0.000586111
203593_at	CD2AP	0.000589886
202009_at	TWF2	0.000590322
204492_at	ARHGAP11A	0.000596623
202211_at	ARFGAP3	0.000596904
217807_s_at	GLTSCR2	0.000604061
223401_at	C17orf48	0.000605286
206637_at	P2RY14	0.000606625
224610_at	SNHG1	0.000606965
202973_x_at	FAM13A1	0.000608757
221919_at	HNRNPA1,LOC728844	0.000620938
229581_at	ELFN1	0.000630789
212675_s_at	CEP68	0.000636744
218526_s_at	RANGRF	0.000638875
200859_x_at	FLNA	0.000639861
202949_s_at	FHL2	0.00064277
206281_at	ADCYAP1	0.000643585
206534_at	GRIN2A	0.000645722
218847_at	IGF2BP2	0.000650052
214607_at	PAK3	0.000651928
202110_at	COX7B	0.000676958
200873_s_at	CCT8	0.000682813
225046_at	LOC389831	0.000686345
213110_s_at	COL4A5	0.000694227
211787_s_at	EIF4A1	0.000696889
212224_at	ALDH1A1	0.000704227
218495_at	UXT	0.000707412
238002_at	GOLIM4	0.000707959
204363_at	F3	0.00072341
208796_s_at	CCNG1	0.000723535
201919_at	SLC25A36	0.00072416
226739_at	RNF169	0.000727025
218458_at	GMCL1	0.000730838
225541_at	RPL22L1	0.000732085
216387_x_at	LOC390411	0.00074602
235306_at	GIMAP8	0.000753392
219220_x_at	MRPS22	0.000758555
231118_at	ANKRD35	0.000761399
203569_s_at	OFD1	0.000770921
208695_s_at	RPL39	0.000773313
203035_s_at	PIAS3	0.000781636
212372_at	MYH10	0.000795457
202167_s_at	MMS19	0.000797356
209130_at	SNAP23	0.000803887
204057_at	IRF8	0.000804047
217887_s_at	EPS15	0.000809987
223306_at	EBPL	0.000822752
209755_at	NMNAT2	0.000823141
202052_s_at	RAI14	0.000825745
201955_at	CCNC	0.000835954
200819_s_at	RPS15	0.00084207
218017_s_at	HGSNAT	0.000861939
203142_s_at	AP3B1	0.000864444
201746_at	TP53	0.000864675
226402_at	CYP2U1	0.000866401
204083_s_at	TPM2	0.000866784
231713_s_at	ELP2	0.000872247
209943_at	FBXL4	0.00087246
217860_at	NDUFA10,LOC732160	0.000877933
203538_at	CAMLG	0.000878059
204342_at	SLC25A24	0.000880523
212159_x_at	AP2A2	0.000882283
203351_s_at	ORC4L	0.000883
201743_at	CD14	0.000885322
212077_at	CALD1	0.000903492
218823_s_at	KCTD9	0.000903841
219296_at	ZDHHC13	0.000913727
218007_s_at	RPS27L	0.000927996
227420_at	TNFAIP8L1	0.000942792
208614_s_at	FLNB	0.000943421
236924_at	GLMN	0.000948002
235606_at	LOC344595	0.000955665
218676_s_at	PCTP	0.000968875
209505_at	NR2F1	0.00096905
219607_s_at	MS4A4A	0.000970573
222997_s_at	MRPS21	0.000974481
212522_at	PDE8A	0.00098125
217362_x_at	HLA-DRB6	0.000999067
212430_at	RBM38	0.000999695
Lowly expressed genes in cluster B vs ACDE
#H:probeset	HUGO	p-value
220025_at	TBR1	4.46732e-23
1555412_at	FBXL21	1.75071e-22
213496_at	LPPR4	1.1137e-20
206608_s_at	RPGRIP1	4.34426e-19
222910_s_at	PEX5L	4.96218e-18
206762_at	KCNA5	2.08529e-17
207076_s_at	ASS1	5.99661e-17
220968_s_at	TSPAN9	3.93292e-16
210006_at	ABHD14A	1.01958e-15
218164_at	SPATA20	1.10766e-15
208497_x_at	NEUROG1	1.25592e-15
229651_at	SEZ6	1.761e-15
203271_s_at	UNC119	1.2033e-14
1568604_a_at	CADPS	2.22001e-14
229337_at	USP2	2.38053e-14
221571_at	TRAF3	3.9408e-14
222927_s_at	CPLX3,LMAN1L	9.97031e-14
210675_s_at	PTPRR	1.45229e-13
219775_s_at	CPLX3	1.53175e-13
210380_s_at	CACNA1G	3.71513e-13
229927_at	LEMD1	2.73594e-12
203414_at	MMD	3.60271e-12
1554069_at	EPHA8	3.61552e-12
215527_at	KHDRBS2	3.93331e-12
225546_at	EEF2K	4.61092e-12
206047_at	GNB3	6.83854e-12
225946_at	RASSF8	7.40414e-12
206209_s_at	CA4	8.07601e-12
206765_at	KCNJ2	8.40578e-12
214823_at	ZNF204	1.25253e-11
209670_at	TRAC	1.37341e-11
34858_at	KCTD2	1.93823e-11
220111_s_at	TMEM16B	2.23187e-11
229411_at	PNCK	2.37684e-11
231776_at	EOMES	3.7896e-11
231325_at	UNC5D	3.91078e-11
218412_s_at	GTF2IRD1	4.1213e-11
231982_at	LOC284422	5.33562e-11
203407_at	PPL	5.98466e-11
213385_at	CHN2	6.25509e-11
202219_at	SLC6A8	6.47339e-11
220302_at	MAK	1.19641e-10
228186_s_at	RSPO3	1.63034e-10
218099_at	TEX2	1.84929e-10
215812_s_at	SLC6A10P,SLC6A8,LOC653562	2.25059e-10
228285_at	TDRD9	2.7821e-10
230765_at	KIAA1239	3.55635e-10
1564339_a_at	CHRM3,LOC730413	3.6893e-10
206596_s_at	NRL	3.73695e-10
235333_at	B4GALT6	4.42503e-10
218773_s_at	MSRB2	4.55233e-10
218434_s_at	AACS	5.41326e-10
1559603_at	LOC283535	6.09151e-10
207242_s_at	GRIK1	7.3084e-10
235758_at	PNMA6A	1.02537e-09
216452_at	TRPM3	1.32894e-09
1554340_a_at	C1orf187	1.69499e-09
219740_at	VASH2	1.7299e-09
212997_s_at	TLK2	1.98402e-09
219152_at	PODXL2	2.05237e-09
227785_at	SDCCAG8	2.05687e-09
236782_at	SAMD3	2.11777e-09
208433_s_at	LRP8	2.12868e-09
224447_s_at	C17orf37	2.2353e-09
226364_at	HIP1	2.23784e-09
227320_at	FAM101A	2.87322e-09
212532_s_at	LSM12	3.66541e-09
203053_at	BCAS2	3.96057e-09
235004_at	RBM24	4.54125e-09
208121_s_at	PTPRO	5.33554e-09
218927_s_at	CHST12	5.59721e-09
218139_s_at	C14orf108	5.87274e-09
221732_at	CANT1	5.90857e-09
204534_at	VTN	6.14337e-09
205012_s_at	HAGH	6.15316e-09
229875_at	ZDHHC22	6.1836e-09
210246_s_at	ABCC8	6.27201e-09
231397_at	PAP2D	6.41644e-09
205074_at	SLC22A5	6.93949e-09
213334_x_at	UCHL5IP	8.15963e-09
207706_at	USH2A	8.30251e-09
233320_at	TCAM1	8.3164e-09
235278_at	MACROD2	8.58902e-09
223367_at	WBSCR18	1.04157e-08
213185_at	KIAA0556	1.15147e-08
201405_s_at	COPS6	1.25503e-08
232720_at	LINGO2	1.36686e-08
212906_at	GRAMD1B	1.41412e-08
218824_at	FLJ10781	1.48475e-08
222589_at	NLK	1.62365e-08
209693_at	ASTN2	1.63231e-08
203384_s_at	GOLGA1	1.83016e-08
219760_at	LIN7B	1.90641e-08
206186_at	MPP3	1.9374e-08
225096_at	C17orf79	1.98201e-08
1560692_at	VSTM2A,LOC285878	2.15642e-08
226817_at	DSC2	2.19861e-08
204121_at	GADD45G	2.20039e-08
206698_at	XK	2.32475e-08
207250_at	SIX6	2.66435e-08
225319_s_at	FAM104A	2.70116e-08
1553157_at	LHX4	2.72874e-08
204640_s_at	SPOP	2.80935e-08
236563_at	RD3	2.90419e-08
223351_at	C17orf80	2.91601e-08
226718_at	AMIGO1	3.00981e-08
226679_at	SLC26A11	3.1837e-08
225111_s_at	NAPB	3.27042e-08
212729_at	DLG3	3.28516e-08
219099_at	C12orf5	3.30993e-08
213489_at	MAPRE2	3.68009e-08
209076_s_at	WDR45L	4.02185e-08
218101_s_at	NDUFC2	4.05953e-08
210751_s_at	RGN	4.09255e-08
212791_at	C1orf216	4.32346e-08
51176_at	MED27	4.50371e-08
227784_s_at	COG1	4.52634e-08
219328_at	DDX31	4.66246e-08
201128_s_at	ACLY	4.67115e-08
220830_at	IMPG2	4.89166e-08
213324_at	SRC	4.92316e-08
212552_at	HPCAL1	5.00811e-08
201102_s_at	PFKL	5.07361e-08
225293_at	COL27A1	5.53796e-08
218756_s_at	MGC4172	5.58347e-08
218938_at	FBXL15	5.59441e-08
225779_at	SLC27A4	5.75685e-08
213332_at	PAPPA2	6.12628e-08
201817_at	UBE3C	6.24839e-08
225067_at	ULK3	6.65462e-08
209361_s_at	PCBP4	7.08495e-08
226425_at	CLIP4	7.12082e-08
223624_at	ANUBL1	7.20692e-08
221256_s_at	HDHD3	7.22065e-08
213273_at	ODZ4	7.36049e-08
223474_at	C14orf4	7.39973e-08
242348_at	FAM19A4	7.42843e-08
205377_s_at	ACHE	7.56272e-08
223020_at	CLPTM1L	7.60384e-08
205243_at	SLC13A3	7.85367e-08
213127_s_at	MED8	7.95822e-08
231579_s_at	TIMP2	8.5149e-08
204260_at	CHGB	8.52905e-08
224650_at	MAL2	8.9749e-08
201032_at	BLCAP	9.29968e-08
206774_at	FRMPD1	1.01352e-07
218391_at	SNF8	1.02481e-07
211997_x_at	H3F3B	1.02883e-07
218743_at	CHMP6	1.05295e-07
206183_s_at	HERC3	1.06014e-07
1559072_a_at	ELFN2	1.09376e-07
225798_at	JAZF1	1.11338e-07
232059_at	DSCAML1	1.13067e-07
239155_at	LOC653108,LOC730425	1.21223e-07
225252_at	SRXN1	1.22515e-07
220659_s_at	C7orf43	1.28406e-07
229983_at	TIGD2	1.28751e-07
201300_s_at	PRNP	1.3183e-07
217904_s_at	BACE1	1.3237e-07
220277_at	CXXC4	1.41052e-07
209671_x_at	TRAC,TRA@	1.41416e-07
218870_at	ARHGAP15	1.45982e-07
204854_at	LEPREL2	1.52382e-07
210962_s_at	AKAP9	1.57535e-07
226888_at	CSNK1G1	1.57764e-07
201845_s_at	RYBP	1.58465e-07
218942_at	PIP4K2C	1.65302e-07
227948_at	FGD4	1.6924e-07
218908_at	ASPSCR1	1.73132e-07
217796_s_at	NPLOC4	1.8183e-07
227962_at	ACOX1	1.81852e-07
218826_at	SLC35F2	1.81922e-07
200977_s_at	TAX1BP1	1.87888e-07
220313_at	GPR88	1.89453e-07
209164_s_at	CYB561	1.89674e-07
223654_s_at	BRUNOL4	1.93688e-07
225485_at	TSGA14	1.93751e-07
215411_s_at	TRAF3IP2	2.13911e-07
203917_at	CXADR	2.13951e-07
217782_s_at	GPS1	2.14644e-07
1561985_at	C14orf39	2.18715e-07
223259_at	ORMDL3	2.28546e-07
205728_at	ODZ1	2.36583e-07
226575_at	ZNF462	2.56135e-07
232003_at	KIAA1183	2.62531e-07
1558703_at	SLC46A1	2.71244e-07
50374_at	LOC339229	2.82346e-07
214597_at	SSTR2	2.83914e-07
207307_at	HTR2C	2.84718e-07
229725_at	ACSL6	2.89392e-07
203586_s_at	ARL4D	2.9723e-07
227865_at	C9orf103	3.03131e-07
227911_at	ARHGAP28	3.09975e-07
222995_s_at	RHBDD2	3.14584e-07
227775_at	BRUNOL6	3.19069e-07
212757_s_at	CAMK2G	3.26565e-07
201185_at	HTRA1	3.35676e-07
203959_s_at	ZBTB40	3.42945e-07
227019_at	FLJ13137	3.47619e-07
218240_at	NKIRAS2	3.575e-07
200837_at	BCAP31	3.78132e-07
1553541_at	LMX1A	3.87457e-07
236308_at	VSTM2A	3.96274e-07
203075_at	SMAD2	4.03758e-07
202587_s_at	AK1	4.0459e-07
224607_s_at	SRP68	4.3279e-07
1556435_at	LOC400622	4.35587e-07
218019_s_at	PDXK	4.46898e-07
220349_s_at	FLJ21865	4.52857e-07
205130_at	RAGE	4.54232e-07
228796_at	CPNE4	4.554e-07
224836_at	TP53INP2	4.88846e-07
208611_s_at	SPTAN1	5.26685e-07
207891_s_at	TREX2,UCHL5IP	5.335e-07
207144_s_at	CITED1	5.34223e-07
226443_at	FAM122A	5.5805e-07
203607_at	INPP5F	5.69514e-07
223621_at	PNMA3	5.84053e-07
218210_at	FN3KRP	5.97434e-07
201207_at	TNFAIP1	5.9923e-07
214755_at	UAP1L1	5.99889e-07
223148_at	PIGS	6.27948e-07
202528_at	GALE	6.29005e-07
213270_at	MPP2	6.48498e-07
213172_at	TTC9	6.539e-07
202395_at	NSF	6.57306e-07
236551_at	ZNF311	6.62407e-07
205577_at	PYGM	6.63019e-07
227020_at	YPEL2	6.69486e-07
204012_s_at	LCMT2	6.91013e-07
206196_s_at	RUNDC3A	7.35961e-07
225792_at	HOOK1	7.44226e-07
207030_s_at	CSRP2	7.4583e-07
1552286_at	ATP6V1E2	7.48367e-07
202842_s_at	DNAJB9	7.64357e-07
209660_at	TTR	7.70546e-07
229888_at	C12orf60	7.87901e-07
205357_s_at	AGTR1	7.89088e-07
224280_s_at	FAM54B	8.10027e-07
213030_s_at	PLXNA2	8.12076e-07
235880_at	FLJ37078	8.14231e-07
200033_at	DDX5	8.50408e-07
204824_at	ENDOG	8.56607e-07
203120_at	TP53BP2	8.58265e-07
230595_at	LOC572558	8.59611e-07
236290_at	DOK6	8.89178e-07
204746_s_at	PICK1	9.04776e-07
218547_at	DHDDS	9.08798e-07
202141_s_at	COPS8	9.51898e-07
230826_at	MMD2	1.00695e-06
203935_at	ACVR1	1.00855e-06
205454_at	HPCA	1.03582e-06
213005_s_at	ANKRD15	1.07079e-06
221935_s_at	C3orf64	1.07227e-06
218856_at	TNFRSF21	1.09038e-06
202353_s_at	PSMD12	1.13745e-06
211935_at	ARL6IP1	1.2153e-06
202039_at	MYO18A,TIAF1	1.2157e-06
201987_at	MED13	1.23074e-06
232173_at	CLEC2L	1.27924e-06
231907_at	ABL2	1.28722e-06
238542_at	ULBP2	1.30851e-06
206507_at	ZSCAN12	1.33842e-06
209940_at	PARP3	1.33889e-06
228104_at	PLXNA4	1.4008e-06
214175_x_at	PDLIM4	1.43861e-06
236918_s_at	LRRC34	1.47326e-06
213227_at	PGRMC2	1.47599e-06
212618_at	ZNF609	1.52625e-06
223242_s_at	MFSD11	1.52673e-06
225848_at	ZNF746	1.5275e-06
1561334_at	LOC285181	1.568e-06
208616_s_at	PTP4A2	1.58273e-06
208774_at	CSNK1D	1.59997e-06
224612_s_at	DNAJC5	1.60031e-06
202263_at	CYB5R1	1.64276e-06
210307_s_at	KLHL25	1.68166e-06
212956_at	TBC1D9	1.701e-06
219301_s_at	CNTNAP2	1.74658e-06
218907_s_at	LRRC61	1.76008e-06
221069_s_at	CCDC44	1.7703e-06
201975_at	CLIP1	1.78794e-06
1562403_a_at	SLC8A3	1.79258e-06
205445_at	PRL	1.79994e-06
224784_at	MLLT6	1.85254e-06
221855_at	LOC644096	1.86151e-06
202991_at	STARD3	1.86457e-06
210414_at	FLRT1	1.8848e-06
225930_at	NKIRAS1	1.88943e-06
226235_at	LOC339290	1.90167e-06
226912_at	ZDHHC23	1.95059e-06
206017_at	KIAA0319	1.97087e-06
224476_s_at	MESP1	1.98111e-06
214769_at	CLCN4	2.00349e-06
218116_at	C9orf78	2.03983e-06
200606_at	DSP	2.12314e-06
226554_at	ZBTB7A	2.32786e-06
200927_s_at	RAB14	2.32875e-06
1552489_s_at	MPP4	2.56155e-06
224820_at	FAM36A	2.56887e-06
226849_at	DENND1A	2.58293e-06
217822_at	WBP11	2.59813e-06
239556_at	LOC645513	2.6083e-06
230552_at	LOC284412	2.6324e-06
202271_at	FBXO28	2.6343e-06
230864_at	MGC42105	2.69744e-06
219779_at	ZFHX4	2.77839e-06
226448_at	FAM89A	2.79282e-06
239359_at	MARCH11	2.81256e-06
233220_at	GRIN3A	2.93341e-06
214558_at	GPR12	3.10901e-06
205142_x_at	ABCD1	3.17556e-06
242297_at	RREB1	3.19499e-06
223141_at	UCK1	3.25244e-06
223194_s_at	C6orf85	3.2588e-06
223290_at	PDXP	3.35236e-06
221880_s_at	LOC400451	3.37319e-06
209852_x_at	PSME3	3.43442e-06
223019_at	FAM129B	3.47769e-06
212098_at	LOC151162	3.55161e-06
213849_s_at	PPP2R2B	3.57214e-06
209733_at	LOC286440	3.62425e-06
205222_at	EHHADH	3.71399e-06
243708_at	TMEM132E	3.74566e-06
221800_s_at	C17orf70	3.83599e-06
224365_s_at	TIGD7	3.95192e-06
209926_at	MEF2B	4.08076e-06
220140_s_at	SNX11	4.12973e-06
230757_at	FLJ44796	4.13094e-06
225623_at	KIAA1737	4.16123e-06
219054_at	C5orf23	4.19099e-06
218066_at	SLC12A7	4.23337e-06
210404_x_at	CAMK2B	4.27406e-06
208928_at	POR	4.37138e-06
225375_at	C17orf32	4.55091e-06
223681_s_at	INADL	4.63847e-06
202181_at	KIAA0247	4.69871e-06
218685_s_at	SMUG1	4.81147e-06
205852_at	CDK5R2	4.81909e-06
225469_at	LYRM5	4.8273e-06
227693_at	WDR20	4.85103e-06
227617_at	RP13-15M17.2	4.95664e-06
223529_at	SYT4	5.05648e-06
226822_at	STOX2	5.10906e-06
200618_at	LASP1	5.15418e-06
1554057_at	LOC645676	5.16326e-06
201976_s_at	MYO10	5.17076e-06
226433_at	RNF157	5.25293e-06
205172_x_at	CLTB	5.46457e-06
200603_at	PRKAR1A	5.50905e-06
222557_at	STMN3	5.53291e-06
202985_s_at	BAG5	5.63656e-06
232683_s_at	PARP6	5.66784e-06
32091_at	SLC25A44	5.80727e-06
217998_at	PHLDA1,LOC652993	5.88923e-06
215506_s_at	DIRAS3	5.92963e-06
215047_at	TRIM58	5.98202e-06
227613_at	ZNF331	6.01432e-06
241364_at	TMEM57	6.04151e-06
217510_at	CRX	6.24969e-06
203010_at	STAT5A	6.26274e-06
202441_at	ERLIN1	6.35433e-06
203546_at	IPO13	6.39316e-06
203502_at	BPGM	6.3947e-06
213107_at	TNIK	6.70234e-06
205806_at	ROM1	6.73433e-06
1556186_s_at	KIAA0090	6.84235e-06
209300_s_at	NECAP1	6.91828e-06
219484_at	HCFC2	7.23855e-06
232884_s_at	DKFZp434J1015	7.27891e-06
210243_s_at	B4GALT3	7.30656e-06
206593_s_at	MED22	7.40384e-06
233996_x_at	LOC727945	7.48252e-06
201453_x_at	RHEB	7.75752e-06
204868_at	ICT1	8.25603e-06
229873_at	KCTD21	8.32861e-06
224516_s_at	CXXC5	8.44675e-06
41220_at	SEPT9	8.60606e-06
222425_s_at	POLDIP2	8.79981e-06
229782_at	RMST	8.91473e-06
205986_at	AATK	9.39384e-06
244771_at	KLHDC6	9.4949e-06
227271_at	FGF11	9.74633e-06
223124_s_at	C1orf128	9.9185e-06
227222_at	FBXO10	1.00002e-05
221746_at	UBL4A	1.0296e-05
212547_at	FLJ35348	1.0301e-05
217750_s_at	UBE2Z	1.03016e-05
214114_x_at	FASTK	1.03047e-05
215153_at	NOS1AP	1.03145e-05
221605_s_at	PIPOX	1.03529e-05
219101_x_at	ABHD8	1.03588e-05
212509_s_at	MXRA7	1.04468e-05
226298_at	RUNDC1	1.06727e-05
201972_at	ATP6V1A	1.07254e-05
201313_at	ENO2	1.10202e-05
244623_at	KCNQ5	1.10555e-05
221086_s_at	FEZF2	1.10723e-05
214601_at	TPH1	1.12575e-05
223336_s_at	RAB18	1.13031e-05
225796_at	PXK	1.16596e-05
224500_s_at	MON1A	1.16697e-05
218394_at	ROGDI	1.16894e-05
40465_at	DDX23	1.17452e-05
201061_s_at	STOM	1.18364e-05
218310_at	RABGEF1	1.18441e-05
203637_s_at	MID1	1.18467e-05
226690_at	ADCYAP1R1	1.18889e-05
214735_at	PIP3-E	1.21497e-05
214328_s_at	HSP90AA1	1.22668e-05
231880_at	FAM40B	1.2455e-05
225607_at	CCDC43	1.25488e-05
231847_at	ANKRD54	1.26645e-05
223205_s_at	L3MBTL2	1.27487e-05
224967_at	UGCG	1.28386e-05
201518_at	CBX1	1.29415e-05
201334_s_at	ARHGEF12	1.29575e-05
225033_at	LOC286167	1.32796e-05
228145_s_at	ZNF398	1.33479e-05
225933_at	CCDC137	1.35743e-05
226466_s_at	FAM58A	1.37443e-05
219305_x_at	FBXO2	1.39184e-05
230606_at	GJD3	1.43085e-05
215280_s_at	PPFIA3	1.43826e-05
205486_at	TESK2	1.48494e-05
207981_s_at	ESRRG	1.49525e-05
235587_at	LOC202781	1.54491e-05
204790_at	SMAD7	1.55136e-05
235151_at	LOC283357	1.58036e-05
206018_at	FOXG1	1.60022e-05
213295_at	CYLD	1.60072e-05
226411_at	EVI5L	1.61687e-05
222431_at	SPIN1	1.61905e-05
221065_s_at	CHST8	1.63469e-05
225052_at	MGC14327	1.6672e-05
204311_at	ATP1B2	1.66864e-05
1558375_at	LRRC38	1.67389e-05
231759_at	TAL2	1.69416e-05
203648_at	TATDN2	1.69493e-05
242586_at	FSD1L	1.70264e-05
206512_at	ZRSR1	1.75809e-05
215903_s_at	MAST2	1.76023e-05
222784_at	SMOC1	1.76575e-05
233499_at	LRRC7	1.7913e-05
228494_at	PPP1R9A	1.79972e-05
226264_at	SUSD1	1.80921e-05
222869_s_at	ELAC1	1.81656e-05
202392_s_at	PISD	1.83684e-05
214846_s_at	ALPK3	1.83998e-05
238047_at	RP13-102H20.1	1.89461e-05
238636_at	CACNA1C	1.93172e-05
212383_at	ATP6V0A1	1.93493e-05
227160_s_at	C20orf7	1.9353e-05
213361_at	TDRD7	1.93693e-05
243623_at	SLC1A7	1.96053e-05
220611_at	DAB1	1.97004e-05
231810_at	BRI3BP	1.99622e-05
202495_at	TBCC	2.05084e-05
236824_at	TMEM132B	2.0608e-05
206841_at	PDE6H	2.06699e-05
209117_at	WBP2	2.09282e-05
205515_at	PRSS12	2.09366e-05
226487_at	C12orf34	2.09783e-05
204488_at	DOLK	2.11076e-05
202108_at	PEPD	2.11664e-05
204247_s_at	CDK5	2.20385e-05
210132_at	EFNA3	2.26176e-05
202880_s_at	PSCD1	2.28048e-05
212829_at	PIP4K2A	2.39914e-05
228083_at	CACNA2D4	2.42398e-05
209913_x_at	KIAA0415	2.42589e-05
202825_at	SLC25A4	2.42767e-05
203965_at	USP20	2.42882e-05
221883_at	PKNOX1	2.49082e-05
227217_at	WNK2	2.49511e-05
229015_at	LOC286367	2.51385e-05
218356_at	FTSJ2	2.66519e-05
230015_at	PRCD	2.6736e-05
209674_at	CRY1	2.67817e-05
223234_at	MAD2L2	2.70534e-05
225193_at	KIAA1967	2.74303e-05
206415_at	TLL1	2.77165e-05
225982_at	UBTF	2.78147e-05
203365_s_at	MMP15	2.78367e-05
204181_s_at	ZBTB43	2.8144e-05
217932_at	MRPS7	2.82485e-05
203654_s_at	COIL	2.84725e-05
208924_at	RNF11	2.84863e-05
218487_at	ALAD	2.94274e-05
218083_at	PTGES2	2.98307e-05
207260_at	FEV	2.98706e-05
225402_at	TP53RK	3.01234e-05
212034_s_at	EXOC7	3.01505e-05
1555935_s_at	HUNK	3.09472e-05
201251_at	PKM2	3.13421e-05
226530_at	BMF	3.14898e-05
207195_at	CNTN6	3.17245e-05
219953_s_at	C11orf17	3.23536e-05
227162_at	ZBTB26	3.24008e-05
222290_at	OR2A20P,OR2A9P,LOC730421	3.24401e-05
217226_s_at	SFXN3	3.27385e-05
213592_at	AGTRL1	3.28468e-05
222669_s_at	SBDSP,SBDS	3.30818e-05
202500_at	DNAJB2	3.3084e-05
213726_x_at	TUBB2C	3.31249e-05
207121_s_at	MAPK6	3.35903e-05
210612_s_at	SYNJ2	3.37074e-05
200650_s_at	LDHA	3.37823e-05
205258_at	INHBB	3.39149e-05
31637_s_at	THRA,NR1D1	3.43994e-05
1556641_at	FLJ37228	3.48746e-05
219945_at	DDX25	3.53677e-05
226313_at	C10orf35	3.59707e-05
1563770_at	RP1-27O5.1	3.60696e-05
224729_s_at	ATPAF1	3.6456e-05
202140_s_at	CLK3	3.65304e-05
222006_at	LETM1	3.66673e-05
218657_at	RAPGEFL1	3.6939e-05
204889_s_at	NEURL	3.80538e-05
205896_at	SLC22A4	3.81319e-05
235896_s_at	SMCR7	3.831e-05
224628_at	C2orf30	3.8363e-05
223049_at	GRB2	3.85304e-05
243432_at	LOC642891	3.85802e-05
206546_at	SYCP2	3.9145e-05
202771_at	FAM38A	3.93054e-05
241224_x_at	DSCR8	3.96713e-05
221853_s_at	NOMO1,NOMO2,NOMO3	3.97224e-05
201089_at	ATP6V1B2	3.98698e-05
224621_at	MAPK1	4.04095e-05
229992_at	LOC149837	4.13743e-05
213155_at	WSCD1	4.16262e-05
201384_s_at	NBR1,LOC727732	4.30809e-05
206775_at	CUBN	4.30947e-05
228977_at	LOC729680	4.35678e-05
1554170_a_at	LOC255374	4.37558e-05
222274_at	FLJ31568	4.4522e-05
205155_s_at	SPTBN2	4.48613e-05
201818_at	AYTL2	4.50895e-05
220335_x_at	CES3	4.54173e-05
224952_at	TANC2	4.54561e-05
215192_at	PMS2L4	4.5626e-05
210293_s_at	SEC23B	4.71617e-05
35626_at	SGSH	4.73415e-05
236453_at	LOC441440	4.77915e-05
213467_at	RND2	4.79606e-05
223917_s_at	SLC39A3	4.79645e-05
204757_s_at	TMEM24	4.7988e-05
200049_at	MYST2	4.80591e-05
228274_at	SDSL	4.90471e-05
201068_s_at	PSMC2	4.90633e-05
1566860_at	LOC145663	4.94236e-05
218045_x_at	PTMS	4.94764e-05
202518_at	BCL7B	5.03126e-05
204042_at	WASF3	5.03465e-05
202913_at	ARHGEF11	5.03659e-05
227610_at	TSPAN11	5.10111e-05
224786_at	SCOC	5.1245e-05
220889_s_at	CA10	5.15394e-05
223310_x_at	PNPLA8	5.17867e-05
224527_at	CDH23	5.23345e-05
209503_s_at	PSMC5	5.26208e-05
218002_s_at	CXCL14	5.2714e-05
204718_at	EPHB6	5.3282e-05
226488_at	RCCD1	5.37931e-05
226959_at	CAMK1D	5.393e-05
203909_at	SLC9A6	5.51482e-05
229770_at	GLT1D1	5.60168e-05
222735_at	TMEM38B	5.66021e-05
223266_at	ALS2CR2	5.66771e-05
215749_s_at	GORASP1	5.82603e-05
209837_at	AP4M1	5.9169e-05
202324_s_at	ACBD3	6.04225e-05
228754_at	SLC6A6	6.04345e-05
228320_x_at	CCDC64	6.0565e-05
206941_x_at	SEMA3E	6.08493e-05
203334_at	DHX8	6.2495e-05
226225_at	MCC	6.27974e-05
224513_s_at	UBQLN4	6.2832e-05
208322_s_at	ST3GAL1	6.31003e-05
1558579_at	FLJ37786	6.35699e-05
237706_at	STXBP4	6.43116e-05
226121_at	DHRS13	6.47167e-05
224810_s_at	ANKRD13A	6.6026e-05
207593_at	ABCG4	6.63087e-05
222742_s_at	RABL5	6.65014e-05
209478_at	STRA13	6.6584e-05
206705_at	TULP1	6.8993e-05
214773_x_at	TIPRL	6.93351e-05
222512_at	NUB1	6.96333e-05
205954_at	RXRG	7.03511e-05
209586_s_at	PRUNE	7.0767e-05
219478_at	WFDC1	7.09561e-05
221596_s_at	DKFZP564O0523	7.21766e-05
218459_at	TOR3A	7.24437e-05
214495_at	CACNG2	7.25048e-05
211754_s_at	SLC25A17	7.29696e-05
238846_at	TNFRSF11A	7.36012e-05
208070_s_at	REV3L	7.58147e-05
222495_at	C1orf119,LOC727778	7.6028e-05
233064_at	LOC388494	7.66308e-05
204684_at	NPTX1	7.9834e-05
1553990_at	C16orf79	7.98565e-05
1558292_s_at	PIGW	8.07446e-05
203221_at	TLE1	8.40308e-05
222392_x_at	PERP	8.4041e-05
232486_at	LRFN1	8.41276e-05
231188_at	ZSCAN2	8.46531e-05
233987_at	TFAP2D	8.54024e-05
223559_s_at	C9orf80	8.56346e-05
1556351_at	HCN1	8.58694e-05
1553927_at	C7orf33	8.6035e-05
227694_at	C1orf201	8.69879e-05
202123_s_at	ABL1	8.80786e-05
1568612_at	GABRG2	8.80932e-05
236717_at	LOC165186	8.83298e-05
226943_at	LOC728568	8.88788e-05
200895_s_at	FKBP4	8.89974e-05
210033_s_at	SPAG6	9.03971e-05
222622_at	LOC283871	9.09253e-05
211979_at	GPR107	9.13832e-05
227065_at	RNF216	9.15246e-05
202740_at	ACY1	9.20303e-05
207797_s_at	LRP2BP	9.25576e-05
227742_at	CLIC6	9.42232e-05
229198_at	USP35	9.46329e-05
225512_at	ZBTB38	9.5719e-05
238426_at	TMEM130	9.67129e-05
225483_at	VPS26B	9.78556e-05
203274_at	F8A1	9.83601e-05
1552953_a_at	NEUROD2	0.000100868
220209_at	PYY2	0.000100889
219096_at	ARMC7	0.000101028
214363_s_at	LOC727839,MATR3	0.000102311
228126_x_at	CTXN1	0.000102972
226623_at	PHYHIPL	0.000103244
223724_s_at	LOC442582,DKFZP434A0131	0.000103579
239648_at	DCUN1D3	0.000104048
214098_at	KIAA1107	0.000104247
232322_x_at	STARD10	0.000104496
203150_at	RABEPK	0.000105283
1553570_x_at	OAF,PIGF,ZFYVE20	0.000105397
203102_s_at	MGAT2	0.000106677
206098_at	ZBTB6	0.000107493
209214_s_at	EWSR1	0.000108234
224482_s_at	RAB11FIP4	0.000108974
1558217_at	SLFN13	0.000110242
221667_s_at	HSPB8	0.000110691
213200_at	SYP	0.000110952
213965_s_at	CHD5	0.000111939
206631_at	PTGER2	0.000112312
225301_s_at	MYO5B	0.000113319
224990_at	C4orf34	0.000116254
208946_s_at	BECN1	0.000116611
225020_at	DAB2IP	0.000116642
225570_at	SLC41A1	0.000116889
209965_s_at	RAD51L3	0.000119999
215068_s_at	FBXL18	0.000120188
223927_at	PCDHB9	0.00012036
201739_at	SGK	0.000120792
225103_at	MRPL38	0.000120868
219619_at	DIRAS2	0.000121474
202440_s_at	ST5	0.000122006
204776_at	THBS4	0.000123606
229849_at	WIPF3	0.000124005
227401_at	IL17D	0.000124026
228057_at	DDIT4L	0.000124184
219394_at	PGS1	0.000125671
213171_s_at	MMP24	0.000125685
224373_s_at	UNC5B,IQWD1	0.000127312
222231_s_at	LRRC59	0.000128
235497_at	LOC643837	0.000128972
217754_at	DDX56	0.00013065
218601_at	URG4	0.000132598
202556_s_at	MCRS1	0.000134881
205194_at	PSPH	0.000134888
201964_at	SETX	0.000134971
202432_at	PPP3CB	0.000135286
224995_at	SPIRE1	0.00013609
1553890_s_at	LOC126147	0.000137076
201437_s_at	EIF4E	0.000137274
210341_at	MYT1	0.000137649
225560_at	POMT2	0.000140165
212566_at	MAP4	0.000140773
225105_at	OCC-1	0.000143126
209556_at	NCDN	0.00014341
214120_at	RFPL1S	0.00014595
218445_at	H2AFY2	0.00014627
205545_x_at	DNAJC8	0.00014768
64942_at	GPR153	0.000148737
208973_at	PRNPIP	0.000149046
221012_s_at	TRIM8	0.000149167
218683_at	PTBP2	0.000149213
204202_at	IQCE	0.000150338
208024_s_at	DGCR6,DGCR6L	0.000150641
227572_at	USP30	0.000151186
214432_at	ATP1A3	0.000154731
215419_at	KIAA1086	0.000155359
212068_s_at	KIAA0515	0.000155675
200972_at	TSPAN3	0.000157347
1568617_a_at	KIAA1543	0.000157724
1566557_at	FLJ90757	0.000158434
221865_at	C9orf91	0.000159175
210408_s_at	CPNE6	0.000161959
232201_at	NKD2	0.000162043
218524_at	E4F1	0.000162142
225593_at	LSM10	0.000166677
226004_at	CABLES2	0.000166691
221610_s_at	STAP2	0.000168835
224656_s_at	MTPN	0.000170177
209692_at	EYA2	0.000170227
206625_at	PRPH2	0.000171838
35846_at	THRA	0.00017218
212717_at	PLEKHM1	0.00017223
210111_s_at	KIAA0265	0.000174029
203573_s_at	RABGGTA	0.000174515
220047_at	SIRT4	0.000174576
229957_at	TMEM91	0.000175745
218604_at	LEMD3	0.000175973
224617_at	ROD1	0.000176009
201581_at	TXNDC13	0.000178865
225793_at	LIX1L	0.000178931
227542_at	SOCS6	0.000181813
240545_at	LOC286382	0.000181821
221207_s_at	NBEA	0.000182724
227001_at	NPAL2	0.000183777
218492_s_at	THAP7	0.000185313
206300_s_at	PTHLH	0.000185997
201174_s_at	TERF2IP	0.000186432
1559061_at	LOC253962	0.000187184
225701_at	AKNA	0.000189812
219061_s_at	LAGE3	0.000192768
213480_at	VAMP4	0.000194504
211880_x_at	PCDHGA1	0.000195467
204966_at	BAI2	0.000197211
230837_at	LOC647500	0.000198754
205230_at	RPH3A	0.000200912
201155_s_at	MFN2	0.000203392
221206_at	PMS2	0.000203582
213834_at	IQSEC3	0.000206517
226682_at	LOC283666	0.000206678
206556_at	CLUL1	0.000207096
231914_at	NUDT14	0.000207814
36994_at	ATP6V0C	0.000207974
213852_at	RBM8A	0.000208701
212691_at	NUP188	0.000210301
223543_at	PDZD4	0.000210735
210762_s_at	DLC1	0.000211364
207830_s_at	PPP1R8	0.000213532
213034_at	KIAA0999	0.000214891
1556312_at	FLJ34931	0.000215456
212834_at	DDX52	0.000215623
229918_at	CCDC40	0.000220107
236614_at	LOC729683	0.000222523
220925_at	MAK10	0.000223053
205829_at	HSD17B1	0.000223798
218922_s_at	LASS4	0.00022487
225615_at	LOC126917	0.000229454
212660_at	PHF15	0.000231118
215184_at	DAPK2	0.000231768
1556051_a_at	BICD1	0.00023181
226249_at	SNX30	0.000233849
201131_s_at	CDH1	0.000235972
228239_at	C21orf51	0.000240666
1556129_at	LOC642533	0.000240755
225236_at	RBM18	0.000242225
204343_at	ABCA3	0.000242628
235557_at	LOC150763	0.000244101
208102_s_at	PSD	0.000246076
211728_s_at	HYAL3	0.000247928
201734_at	CLCN3	0.000248996
203825_at	BRD3	0.000249771
214822_at	FAM5B	0.000258441
201303_at	EIF4A3	0.000258806
202260_s_at	STXBP1	0.000260108
231858_x_at	DKFZp761E198	0.000260983
244289_at	LOC134466	0.000262125
218789_s_at	C11orf71	0.000262595
219500_at	CLCF1	0.000266966
228377_at	KLHL14	0.000270833
1559634_at	CHRM3	0.000270874
1552514_at	WBP2NL	0.000274095
222488_s_at	DCTN4	0.000276949
225920_at	LOC148413	0.000279246
225084_at	EXOC5	0.000282885
205442_at	MFAP3L	0.000287541
223534_s_at	RPS6KL1	0.000288611
203743_s_at	TDG	0.000291887
203814_s_at	NQO2	0.000294293
228283_at	MGC61571	0.000297306
235935_at	C6orf154	0.000303823
218861_at	RNF25	0.000305659
204917_s_at	MLLT3	0.000306658
226300_at	MED19	0.000307316
220136_s_at	CRYBA2	0.000310962
241989_at	GRK4	0.000313052
221237_s_at	OSBP2	0.000313349
218540_at	THTPA	0.000314221
212786_at	CLEC16A	0.000315046
227285_at	C1orf51	0.000315367
214033_at	ABCC6	0.00031934
1562211_a_at	ZNF491	0.000321039
209047_at	AQP1	0.000321252
204199_at	RALGPS1	0.000322525
225936_at	EID2	0.00032376
210479_s_at	RORA	0.000327225
222524_s_at	ASB6	0.000330154
204091_at	PDE6D	0.000332007
212639_x_at	TUBA1B	0.000337374
205423_at	AP1B1	0.000345374
242470_at	EID2B	0.00034749
223046_at	EGLN1	0.000349364
207227_x_at	RFPL3,RFPL2,RFPL1	0.000350664
218985_at	SLC2A8	0.000353043
205326_at	RAMP3	0.000353515
208051_s_at	PAIP1	0.000359712
218323_at	RHOT1	0.000361298
208938_at	PRCC	0.000364264
1561916_at	GABPAP	0.000365938
225257_at	CCDC97	0.000371901
224777_s_at	PAFAH1B2	0.000372282
207801_s_at	RNF10	0.000372511
225891_at	C9orf75	0.000373886
226352_at	JMY	0.000377764
212610_at	PTPN11	0.000378119
221538_s_at	PLXNA1	0.000378148
206746_at	BFSP1	0.000385282
1558322_a_at	PAQR9	0.000386815
208680_at	PRDX1	0.000389319
215045_at	TNRC4	0.000389815
212062_at	ATP9A	0.000391629
212666_at	SMURF1,LOC731429	0.000393348
201960_s_at	MYCBP2	0.000393409
222830_at	GRHL1	0.000395358
222820_at	TNRC6C	0.000396568
222077_s_at	RACGAP1	0.000397191
223552_at	LRRC4	0.000398642
204295_at	SURF1	0.000400259
222768_s_at	TRMT6	0.000404469
32502_at	GDPD5	0.000404742
226188_at	HSPC159	0.000404752
232353_s_at	STYXL1	0.000404862
202329_at	CSK	0.000405285
213881_x_at	SUMO2	0.000405431
202032_s_at	MAN2A2	0.000405662
227477_at	ZMYND19	0.000405665
238753_at	FREQ	0.000406792
203708_at	PDE4B	0.000407419
219354_at	KLHL26	0.000409325
224163_s_at	DMAP1	0.000409432
221160_s_at	CABP5	0.000409903
212199_at	MRFAP1L1	0.000412194
208777_s_at	PSMD11	0.000412417
210056_at	RND1	0.00041263
218329_at	PRDM4	0.000417489
227154_at	IGSF21	0.000418297
218956_s_at	PTCD1	0.000418372
210504_at	KLF1	0.000421289
223604_at	GARNL3	0.000422413
225816_at	PHF17	0.000423677
39729_at	PRDX2	0.00042422
204526_s_at	TBC1D8	0.000440567
222801_s_at	FLJ13195	0.000444025
232373_at	NOXA1	0.000445021
1553959_a_at	B3GALT6	0.000452801
242835_s_at	LOC728730	0.000459394
219357_at	GTPBP1	0.000461593
240114_s_at	TMEM174	0.000462423
221777_at	C12orf52	0.000462453
208991_at	STAT3	0.000465285
219271_at	GALNT14	0.000467127
226242_at	C1orf131	0.000473314
53076_at	B4GALT7	0.000474737
227580_s_at	DKFZP434B0335	0.000478938
235720_at	CRIP3	0.000482309
213708_s_at	MLX	0.000484284
228864_at	ZNF653	0.000484415
227636_at	THAP5	0.000485788
213766_x_at	GNA11	0.000488339
228994_at	CCDC24	0.000488957
224962_at	C9orf69	0.00048998
211630_s_at	GSS	0.000490238
225617_at	ODF2	0.000492847
219511_s_at	SNCAIP	0.000493478
212496_s_at	JMJD2B	0.000497276
201285_at	MKRN1	0.000499789
207548_at	GRM7	0.000501396
201270_x_at	NUDCD3	0.000504398
229582_at	C18orf37	0.000504456
214123_s_at	C4orf10	0.000509324
218760_at	COQ6	0.000511644
214355_x_at	hCG_2030429	0.000513326
241817_at	C3orf62	0.000515448
203002_at	AMOTL2	0.000516246
227196_at	RHPN2	0.000517012
208738_x_at	LOC652489,SUMO2,LOC728825	0.000517579
1555981_at	C17orf65	0.00051993
32099_at	SAFB2	0.000520037
218518_at	C5orf5	0.000520565
224817_at	SH3PXD2A	0.000523145
219753_at	STAG3	0.000526493
218633_x_at	ABHD10	0.000528873
218503_at	KIAA1797	0.000528994
224467_s_at	PDCD2L	0.000530039
203885_at	RAB21	0.000533655
225371_at	GLE1	0.000534163
203020_at	RABGAP1L	0.000535174
217912_at	DUS1L	0.000536699
216992_s_at	GRM8	0.00053979
229829_at	C18orf18	0.000542476
202290_at	PDAP1	0.00054301
220278_at	JMJD2D	0.000547325
213245_at	ADCY1	0.000550173
201388_at	PSMD3	0.000550859
222715_s_at	AP1GBP1	0.000550953
209990_s_at	GABBR2	0.000551121
227045_at	ZNF614	0.000552461
217367_s_at	ZHX3	0.00055464
226842_at	LOC90110	0.000555438
222649_at	XPO4	0.000556027
222468_at	KIAA0319L	0.000561884
235731_at	AIPL1	0.000562614
212741_at	MAOA	0.000567388
225448_at	NAPG	0.000567829
225244_at	C1orf142	0.000567972
206280_at	CDH18	0.000568101
219700_at	PLXDC1	0.000568126
219219_at	TMEM160	0.000571701
225679_at	NAT12	0.000573221
224969_at	ATXN7L3	0.000583831
214145_s_at	SPTB	0.000583846
223269_at	POLR3GL	0.000584297
206747_at	GPRIN2	0.000587966
201396_s_at	SGTA	0.000589993
1553193_at	ZNF441	0.000590078
241405_at	LOC400604	0.000590737
226748_at	LYSMD2	0.000595166
230019_s_at	PTCHD2	0.000596334
209268_at	VPS45	0.000596381
228068_at	C10orf132	0.000603576
221686_s_at	RECQL5	0.000604206
218888_s_at	NETO2	0.000608993
213039_at	ARHGEF18	0.000611868
203262_s_at	FAM50A	0.000612675
203683_s_at	VEGFB	0.00061386
231815_at	PHF12	0.000620187
220041_at	PIGZ	0.000627774
226133_s_at	TBC1D10A	0.000635918
209805_at	PMS2CL,PMS2	0.000638372
228087_at	CCDC126	0.000642562
201400_at	PSMB3	0.000643343
205549_at	PCP4	0.00064375
225842_at	PHLDA1	0.000645877
1555348_at	TFAP2E	0.000657124
224162_s_at	FBXO31	0.000657221
201080_at	PIP4K2B	0.000658956
205567_at	CHST1	0.000659483
209161_at	PRPF4	0.000664032
209794_at	SRGAP3	0.000670422
1557754_at	LOC401068	0.000672025
222706_at	CCDC49	0.000673055
202814_s_at	HEXIM1	0.000681216
1558724_at	LOC645478	0.000683121
232294_at	LOC219347	0.000692479
1558621_at	CABLES1	0.00069252
201714_at	TUBG1	0.000693216
220141_at	C11orf63	0.000693489
211296_x_at	UBC	0.000694159
205348_s_at	DYNC1I1	0.000706831
218254_s_at	SAR1B	0.000708724
203011_at	IMPA1	0.000710851
214239_x_at	PCGF2	0.000726356
203906_at	IQSEC1	0.000729537
219821_s_at	GFOD1	0.000731595
207166_at	GNGT1	0.000734606
227224_at	RALGPS2	0.000735711
212968_at	RFNG	0.000738182
227146_at	QSOX2	0.000744467
220415_at	TNNI3K	0.000752662
226723_at	CCDC23	0.000759858
228653_at	SAMD5	0.000763035
224956_at	NUFIP2	0.000765405
200694_s_at	DDX24	0.000765735
201621_at	NBL1	0.000767094
204106_at	TESK1	0.000770205
202733_at	P4HA2	0.000770581
229094_at	LOC401431	0.000772767
218486_at	KLF11	0.000780476
222682_s_at	C5orf3	0.000785793
213242_x_at	KIAA0284	0.00080389
238332_at	ANKRD29	0.000809705
226224_at	FOXK2	0.00082028
222976_s_at	TPM3	0.000820473
209784_s_at	JAG2	0.000826953
223764_x_at	NIPSNAP3B	0.000828237
208035_at	GRM6	0.000828876
213699_s_at	YWHAQ	0.000834664
223390_at	C9orf37	0.000836469
224804_s_at	C15orf17	0.000836762
218331_s_at	C10orf18	0.000837491
201661_s_at	ACSL3	0.000850034
204794_at	DUSP2	0.000852029
231740_at	KCNJ11	0.000853842
228523_at	NANOS1	0.00085414
209463_s_at	TAF12	0.000864903
220443_s_at	VAX2	0.000865091
232399_at	DCLK3	0.00086762
227480_at	SUSD2	0.000868315
202125_s_at	TRAK2	0.000869235
200620_at	TMEM59	0.000875539
201304_at	NDUFA5	0.000881258
224301_x_at	H2AFJ	0.000891309
230849_at	KCNA1	0.000892103
211496_s_at	PDC	0.000902042
221918_at	PCTK2	0.000902514
212465_at	SETD3	0.000902672
204099_at	SMARCD3	0.00091031
212990_at	SYNJ1	0.000910503
207163_s_at	AKT1	0.000922523
226632_at	CYGB	0.000922987
211750_x_at	TUBA1C	0.000929392
229211_at	DUSP28	0.000930075
206106_at	MAPK12,HDAC10	0.0009324
222985_at	YWHAG	0.000940058
209824_s_at	ARNTL	0.000944895
232983_s_at	SERGEF	0.000949168
212287_at	SUZ12	0.000950237
1556180_at	LOC729678	0.000957904
202575_at	CRABP2	0.000958492
221252_s_at	GSG1	0.000960449
223213_s_at	ZHX1	0.000961467
225287_s_at	TMEM55B	0.00096225
222696_at	AXIN2	0.000967367
206138_s_at	PI4KB	0.000968569
201417_at	SOX4	0.000974087
203966_s_at	PPM1A	0.000975624
203853_s_at	GAB2	0.000989101
206140_at	LHX2	0.000994638

## Sheet: C vs ABDE
#Correlationtype: transform_2log
#t-tested: 0.001 fdr
#Minimal presentcalls: 1
Highly expressed genes in cluster C vs ABDE
#H:probeset	HUGO	p-value
203607_at	INPP5F	1.01088e-13
214239_x_at	PCGF2	2.50689e-12
213245_at	ADCY1	3.09726e-12
206186_at	MPP3	1.98217e-11
226549_at	SBK1	3.24485e-11
35846_at	THRA	3.75556e-11
216992_s_at	GRM8	5.45592e-11
205637_s_at	SH3GL3	6.69971e-11
223543_at	PDZD4	7.07192e-11
202794_at	INPP1	9.12866e-11
230497_at	BRUNOL5	1.42698e-10
202650_s_at	KIAA0195	2.47738e-10
239913_at	SLC10A4	3.41294e-10
209234_at	KIF1B	4.19359e-10
212124_at	ZMIZ1	4.42058e-10
204995_at	CDK5R1	4.43716e-10
227489_at	SMURF2	5.21868e-10
1555250_a_at	CPEB3	6.47922e-10
213140_s_at	SS18L1	8.53651e-10
204141_at	TUBB2A	9.3324e-10
202391_at	BASP1	1.22939e-09
213676_at	TMEM151B	1.33381e-09
223362_s_at	SEPT3	1.42685e-09
236838_at	SNIP	2.14755e-09
223474_at	C14orf4	2.6956e-09
226822_at	STOX2	3.06538e-09
228882_at	TUB	5.67312e-09
225512_at	ZBTB38	5.70879e-09
204763_s_at	GNAO1	6.27124e-09
212774_at	ZNF238	8.35142e-09
224952_at	TANC2	8.49818e-09
206014_at	ACTL6B	8.60669e-09
225540_at	MAP2	9.4255e-09
203037_s_at	MTSS1	1.06045e-08
209839_at	DNM3	1.16955e-08
208774_at	CSNK1D	1.25731e-08
219511_s_at	SNCAIP	1.27126e-08
219821_s_at	GFOD1	1.49229e-08
215116_s_at	DNM1	1.5504e-08
1568617_a_at	KIAA1543	1.56226e-08
204301_at	KBTBD11	1.58904e-08
209558_s_at	LOC728014,HIP1R	1.87864e-08
231325_at	UNC5D	2.02585e-08
226433_at	RNF157	2.17518e-08
212361_s_at	ATP2A2	2.17534e-08
204202_at	IQCE	2.31845e-08
229057_at	SCN2A	2.4447e-08
203965_at	USP20	2.85896e-08
207719_x_at	CEP170	2.93962e-08
227688_at	LRCH2	3.11248e-08
224748_at	WDR68	3.3635e-08
202260_s_at	STXBP1	4.45214e-08
236824_at	TMEM132B	4.48044e-08
208611_s_at	SPTAN1	4.65591e-08
211034_s_at	C12orf51	5.50895e-08
212111_at	STX12	6.00061e-08
243708_at	TMEM132E	6.33891e-08
228550_at	RTN4R	6.75513e-08
203855_at	WDR47	6.88619e-08
218874_s_at	C6orf134	7.06582e-08
238076_at	GATAD2B	7.30946e-08
218657_at	RAPGEFL1	7.70745e-08
225729_at	C6orf89	8.23223e-08
230019_s_at	PTCHD2	8.52919e-08
226086_at	SYT13	8.55878e-08
204199_at	RALGPS1	8.69553e-08
201811_x_at	SH3BP5	9.89523e-08
213967_at	RALYL	1.0049e-07
213480_at	VAMP4	1.06373e-07
212496_s_at	JMJD2B	1.06948e-07
230692_at	LOC157503	1.08991e-07
234314_at	C20orf74	1.1381e-07
206290_s_at	RGS7	1.17492e-07
227962_at	ACOX1	1.20823e-07
221207_s_at	NBEA	1.25533e-07
205110_s_at	FGF13	1.28297e-07
212358_at	CLIP3	1.30228e-07
227400_at	NFIX	1.33161e-07
212928_at	TSPYL4	1.3449e-07
212421_at	C22orf9	1.35606e-07
222784_at	SMOC1	1.39651e-07
209118_s_at	TUBA1A	1.50657e-07
228608_at	NALCN	1.5441e-07
204723_at	SCN3B	1.58537e-07
209462_at	APLP1	1.59188e-07
227336_at	DTX1	1.5927e-07
210341_at	MYT1	1.59462e-07
236044_at	PPAPDC1A	1.62012e-07
218309_at	CAMK2N1	1.85161e-07
221569_at	AHI1	2.17211e-07
228546_at	DPP6	2.45706e-07
1559982_s_at	AKR1CL2	2.53804e-07
202395_at	NSF	2.62742e-07
228680_at	KIF3A	2.63303e-07
204151_x_at	AKR1C1	2.69833e-07
1559072_a_at	ELFN2	2.71319e-07
212163_at	KIDINS220	2.78624e-07
223630_at	C7orf13	2.83381e-07
222918_at	RAB9B	3.02171e-07
217800_s_at	NDFIP1	3.08347e-07
238029_s_at	SLC16A14	3.10752e-07
228063_s_at	NAP1L5	3.11182e-07
218843_at	FNDC4	3.2599e-07
225922_at	KIAA1450	3.39247e-07
225619_at	SLAIN1	3.70174e-07
226718_at	AMIGO1	3.74881e-07
215506_s_at	DIRAS3	4.28066e-07
211750_x_at	TUBA1C	4.36404e-07
204974_at	RAB3A	4.67751e-07
206017_at	KIAA0319	4.75926e-07
219685_at	TMEM35	4.79577e-07
224527_at	CDH23	4.91821e-07
235004_at	RBM24	4.96632e-07
205230_at	RPH3A	5.08092e-07
207299_s_at	GRM1	5.15907e-07
241703_at	RUNDC3B	5.18201e-07
206196_s_at	RUNDC3A	5.2626e-07
205551_at	SV2B	5.40802e-07
1552803_a_at	C1orf215	5.46169e-07
230179_at	LOC285812	5.50424e-07
215767_at	ZNF804A	5.64861e-07
212554_at	CAP2	5.67924e-07
210383_at	SCN1A	6.11869e-07
202741_at	PRKACB	6.20599e-07
202353_s_at	PSMD12	6.22448e-07
241399_at	FAM19A2	6.44805e-07
212221_x_at	IDS	6.51259e-07
226479_at	KBTBD6	6.67381e-07
203929_s_at	MAPT	6.95728e-07
219355_at	CXorf57	8.09536e-07
212632_at	STX7	8.12687e-07
232355_at	SNORD114-3	8.25264e-07
244370_at	KIAA2022	8.42847e-07
201518_at	CBX1	8.57492e-07
209699_x_at	AKR1C2	9.20197e-07
235486_at	C11orf41	9.47725e-07
226245_at	KCTD1	9.8102e-07
206280_at	CDH18	9.87666e-07
229664_at	MAPK8	1.03374e-06
212639_x_at	TUBA1B	1.07243e-06
228185_at	ZNF25	1.14754e-06
226249_at	SNX30	1.16652e-06
204061_at	PRKX	1.17628e-06
202154_x_at	TUBB3	1.21612e-06
226589_at	TMEM192	1.30807e-06
209352_s_at	SIN3B	1.5385e-06
227865_at	C9orf103	1.71123e-06
219740_at	VASH2	1.74627e-06
202392_s_at	PISD	1.74705e-06
1558390_at	ZNF599	1.77189e-06
218306_s_at	HERC1	1.78613e-06
208671_at	SERINC1	1.84803e-06
219394_at	PGS1	1.87141e-06
212504_at	DIP2C	1.87153e-06
223022_s_at	VTA1	1.92396e-06
227217_at	WNK2	1.94725e-06
209117_at	WBP2	1.95129e-06
217873_at	CAB39	1.996e-06
203603_s_at	ZEB2	2.00471e-06
222561_at	LANCL2	2.04006e-06
225684_at	FAM33A	2.26391e-06
227845_s_at	SHD	2.28989e-06
223315_at	NTN4	2.30948e-06
215985_at	HCG8	2.42513e-06
203420_at	FAM8A1	2.43825e-06
213476_x_at	TUBB3,MC1R	2.51386e-06
218210_at	FN3KRP	2.589e-06
204239_s_at	NNAT	2.60704e-06
211071_s_at	MLLT11	2.86725e-06
206135_at	ST18	3.06768e-06
204793_at	GPRASP1	3.12122e-06
223693_s_at	RADIL	3.28771e-06
201540_at	FHL1	3.35674e-06
208979_at	NCOA6	3.41125e-06
228754_at	SLC6A6	3.46077e-06
212068_s_at	KIAA0515	3.52761e-06
225996_at	LONRF2	3.5737e-06
227641_at	FBXL16	3.63816e-06
213154_s_at	BICD2	3.70472e-06
223075_s_at	C9orf58	3.77723e-06
201080_at	PIP4K2B	3.85196e-06
230849_at	KCNA1	3.85762e-06
201455_s_at	NPEPPS	3.87227e-06
224964_s_at	GNG2	3.97413e-06
226306_at	C6orf1	4.43765e-06
223049_at	GRB2	4.46726e-06
227798_at	SMAD1	4.76568e-06
227733_at	TMEM63C	4.7886e-06
210016_at	MYT1L	4.95528e-06
201453_x_at	RHEB	4.95768e-06
212383_at	ATP6V0A1	5.68385e-06
215244_at	DGCR5	5.73958e-06
230224_at	LOC644353	6.00542e-06
219438_at	NKAIN1	6.15702e-06
232909_s_at	BPTF	6.24436e-06
213301_x_at	TRIM24	6.27539e-06
205122_at	TMEFF1	6.43681e-06
209990_s_at	GABBR2	6.55926e-06
201964_at	SETX	6.80317e-06
226901_at	C17orf58	6.85125e-06
226679_at	SLC26A11	6.91023e-06
228790_at	FAM110B	6.99445e-06
214023_x_at	TUBB2B	7.13642e-06
226638_at	ARHGAP23	7.26678e-06
204953_at	SNAP91	7.29703e-06
203485_at	RTN1	7.36748e-06
217782_s_at	GPS1	7.39765e-06
202039_at	MYO18A,TIAF1	7.48798e-06
212610_at	PTPN11	7.7494e-06
213694_at	RSBN1	7.79982e-06
226313_at	C10orf35	7.81552e-06
227320_at	FAM101A	7.81754e-06
207307_at	HTR2C	7.87323e-06
217897_at	FXYD6	7.9667e-06
207871_s_at	ST7	8.2542e-06
1555790_a_at	ZNF320,TMEM192	8.26964e-06
205878_at	POU6F1	8.71166e-06
217231_s_at	MAST1	8.73759e-06
214993_at	ASPHD1	8.77414e-06
222119_s_at	FBXO11	9.30873e-06
213938_at	ERC2	9.35019e-06
217965_s_at	SAP30BP	9.68398e-06
236302_at	PPM1E	9.71003e-06
238850_at	LOC645323	9.82176e-06
205257_s_at	AMPH	9.82689e-06
211383_s_at	WDR37	9.84088e-06
209076_s_at	WDR45L	1.0099e-05
225955_at	METRNL,LOC653506	1.01909e-05
228551_at	MGC24039	1.0274e-05
212441_at	KIAA0232	1.03611e-05
237802_at	XKR4	1.04922e-05
226215_s_at	FBXL10	1.07287e-05
221260_s_at	FAM130A1	1.07407e-05
213766_x_at	GNA11	1.08764e-05
208924_at	RNF11	1.10306e-05
205423_at	AP1B1	1.10587e-05
213091_at	CRTC1	1.13996e-05
221846_s_at	CASKIN2	1.1681e-05
213066_at	RUSC2	1.23356e-05
218184_at	TULP4	1.23634e-05
1564339_a_at	CHRM3,LOC730413	1.23924e-05
214063_s_at	TF	1.24034e-05
212328_at	LIMCH1	1.2469e-05
212339_at	EPB41L1	1.26547e-05
203839_s_at	TNK2	1.30203e-05
225061_at	DNAJA4	1.30219e-05
212830_at	MEGF9	1.33554e-05
218224_at	PNMA1	1.35118e-05
204065_at	CHST10	1.35956e-05
203384_s_at	GOLGA1	1.3788e-05
204862_s_at	NME3	1.38349e-05
226690_at	ADCYAP1R1	1.41434e-05
217367_s_at	ZHX3	1.41679e-05
227478_at	LOC284262	1.42626e-05
207842_s_at	CASC3	1.42668e-05
206045_s_at	NOL4	1.42755e-05
64899_at	LPPR2	1.4331e-05
201997_s_at	SPEN	1.43312e-05
226573_at	DIRAS1	1.43938e-05
218608_at	ATP13A2	1.4453e-05
36994_at	ATP6V0C	1.46205e-05
226615_at	XPR1	1.46226e-05
218240_at	NKIRAS2	1.47569e-05
212990_at	SYNJ1	1.57973e-05
204612_at	PKIA	1.60798e-05
227256_at	USP31	1.64347e-05
224872_at	DIP2B	1.65205e-05
1556129_at	LOC642533	1.66393e-05
209583_s_at	CD200	1.66433e-05
214769_at	CLCN4	1.671e-05
213604_at	TCEB3	1.69915e-05
209337_at	PSIP1	1.71142e-05
237945_at	MEG8	1.74153e-05
227644_at	RIMS4	1.75068e-05
206984_s_at	RIT2	1.77578e-05
203708_at	PDE4B	1.87666e-05
1555866_a_at	HEXDC	1.91288e-05
231397_at	PAP2D	1.91485e-05
212589_at	RRAS2	1.94099e-05
227021_at	AOF1	2.09357e-05
227365_at	ATCAY	2.09379e-05
205933_at	SETBP1	2.09669e-05
212096_s_at	MTUS1	2.15019e-05
219354_at	KLHL26	2.16063e-05
229927_at	LEMD1	2.1626e-05
210612_s_at	SYNJ2	2.17201e-05
204060_s_at	PRKX,PRKY	2.21777e-05
209859_at	TRIM9	2.28848e-05
214120_at	RFPL1S	2.31123e-05
1558711_at	FAM13A1OS	2.31609e-05
227949_at	PHACTR3	2.32832e-05
229918_at	CCDC40	2.32984e-05
219726_at	NLGN3	2.33047e-05
238753_at	FREQ	2.33152e-05
221889_at	KCTD13	2.35906e-05
205577_at	PYGM	2.4696e-05
219862_s_at	NARF	2.47031e-05
224308_s_at	INTS2	2.57651e-05
35626_at	SGSH	2.63386e-05
213927_at	MAP3K9	2.65751e-05
228403_at	C9orf165	2.67677e-05
217796_s_at	NPLOC4	2.72926e-05
209411_s_at	GGA3	2.76848e-05
212655_at	ZCCHC14	2.77526e-05
226080_at	SSH2	2.82223e-05
222431_at	SPIN1	2.93118e-05
1552370_at	C4orf33	3.10677e-05
215017_s_at	FNBP1L	3.13846e-05
204754_at	HLF	3.20051e-05
213197_at	ASTN1	3.24214e-05
239295_at	SRrp35	3.31708e-05
212717_at	PLEKHM1	3.40596e-05
224516_s_at	CXXC5	3.47667e-05
210111_s_at	KIAA0265	3.64195e-05
202587_s_at	AK1	3.67255e-05
210721_s_at	PAK7	3.71277e-05
209556_at	NCDN	3.93634e-05
222396_at	HN1	3.94765e-05
228354_at	C10orf83	3.95392e-05
209702_at	FTO	3.9951e-05
200746_s_at	GNB1	4.04084e-05
225224_at	C20orf112	4.07763e-05
40489_at	ATN1	4.17865e-05
212288_at	FNBP1	4.19243e-05
213423_x_at	TUSC3	4.24977e-05
227154_at	IGSF21	4.26048e-05
209236_at	SLC23A2	4.2774e-05
223411_at	MIF4GD	4.30182e-05
213482_at	DOCK3	4.30298e-05
201054_at	HNRNPA0	4.32387e-05
203608_at	ALDH5A1	4.36723e-05
222557_at	STMN3	4.42068e-05
228422_at	LHFPL4	4.51582e-05
200694_s_at	DDX24	4.58006e-05
212878_s_at	KLC1	4.68183e-05
217838_s_at	EVL	4.69841e-05
212081_x_at	BAT2	4.74582e-05
212547_at	FLJ35348	4.91697e-05
229818_at	SVOP	5.03625e-05
218603_at	HECA	5.17565e-05
223522_at	C9orf45	5.22013e-05
210762_s_at	DLC1	5.22659e-05
226842_at	LOC90110	5.2525e-05
236013_at	CACNA1E	5.2728e-05
213208_at	KIAA0240	5.28021e-05
204497_at	ADCY9	5.41432e-05
228715_at	ZCCHC12	5.47152e-05
1558404_at	LOC644242	5.70949e-05
226554_at	ZBTB7A	5.71231e-05
202329_at	CSK	5.71807e-05
212791_at	C1orf216	5.74236e-05
231930_at	ELMOD1	5.76905e-05
202421_at	IGSF3	5.89057e-05
227192_at	PRRT2	5.92048e-05
224927_at	KIAA1949	5.92194e-05
221732_at	CANT1	5.92892e-05
235916_at	YPEL4	5.93936e-05
211031_s_at	CLIP2	5.97693e-05
223886_s_at	RNF146	6.00394e-05
217943_s_at	MAP7D1	6.02227e-05
212640_at	PTPLB	6.05878e-05
212062_at	ATP9A	6.17239e-05
225812_at	LOC619208	6.21187e-05
203662_s_at	TMOD1	6.2243e-05
1552953_a_at	NEUROD2	6.25166e-05
202967_at	GSTA4	6.29988e-05
222797_at	DPYSL5	6.39245e-05
204749_at	NAP1L3	6.41359e-05
221918_at	PCTK2	6.42597e-05
213171_s_at	MMP24	6.46695e-05
201649_at	UBE2L6	6.49232e-05
228741_s_at	HCN3	6.54809e-05
231430_at	MGC33846	6.55315e-05
218915_at	NF2	6.94314e-05
224447_s_at	C17orf37	6.96539e-05
218824_at	FLJ10781	6.97873e-05
201032_at	BLCAP	6.99325e-05
213462_at	NPAS2	6.99999e-05
218888_s_at	NETO2	7.02251e-05
64942_at	GPR153	7.052e-05
225337_at	ABHD2	7.05274e-05
233499_at	LRRC7	7.06416e-05
205845_at	CACNA1H	7.07237e-05
203825_at	BRD3	7.2512e-05
40020_at	CELSR3	7.35278e-05
202880_s_at	PSCD1	7.36779e-05
204798_at	MYB	7.47629e-05
206706_at	NTF3	7.51881e-05
223552_at	LRRC4	7.58061e-05
225319_s_at	FAM104A	7.69524e-05
221571_at	TRAF3	7.73166e-05
227527_at	MLL2	7.75845e-05
222415_at	MLL3	7.84582e-05
1555752_at	STH	7.85219e-05
224765_at	MSL-1	7.86721e-05
201174_s_at	TERF2IP	7.8791e-05
236456_at	PTPN5	7.9442e-05
203595_s_at	IFIT5	7.95525e-05
201987_at	MED13	7.98911e-05
209748_at	SPAST	7.9957e-05
208477_at	KCNC1	8.0766e-05
209982_s_at	NRXN2	8.09111e-05
212186_at	ACACA	8.10475e-05
1559603_at	LOC283535	8.12197e-05
1568612_at	GABRG2	8.19339e-05
223708_at	C1QTNF4	8.21035e-05
212753_at	PCGF3	8.53486e-05
242750_at	MMAA	8.54118e-05
225447_at	GPD2	8.60011e-05
235721_at	DTX3	8.60982e-05
207060_at	EN2	8.62295e-05
222985_at	YWHAG	8.63175e-05
230706_s_at	CAMK2N2	8.63272e-05
205331_s_at	REEP2	8.66863e-05
206018_at	FOXG1	8.9619e-05
201960_s_at	MYCBP2	8.97006e-05
212094_at	PEG10	8.97197e-05
47560_at	LPHN1	8.98728e-05
227784_s_at	COG1	9.02557e-05
205493_s_at	DPYSL4	9.17234e-05
1556641_at	FLJ37228	9.21223e-05
228857_at	LOC285831	9.23391e-05
212956_at	TBC1D9	9.25152e-05
229860_x_at	LOC401115	9.26183e-05
215535_s_at	AGPAT1	9.36644e-05
209268_at	VPS45	9.40236e-05
239320_at	LRRC4B	9.40523e-05
205445_at	PRL	9.54048e-05
218394_at	ROGDI	9.58277e-05
206836_at	SLC6A3	9.7643e-05
204993_at	GNAZ	9.79198e-05
220488_s_at	BCAS3	9.81442e-05
205251_at	PER2	9.86277e-05
205769_at	SLC27A2	9.91098e-05
229800_at	DCLK1	9.93812e-05
227439_at	ANKS1B	9.98559e-05
218002_s_at	CXCL14	0.000104926
224704_at	TNRC6A	0.000105995
219005_at	TMEM59L	0.000107532
236551_at	ZNF311	0.000108218
202590_s_at	PDK2	0.000111315
223290_at	PDXP	0.000112473
225205_at	KIF3B	0.0001159
225982_at	UBTF	0.000116668
213204_at	PARC	0.000117068
203069_at	SV2A	0.000118673
213153_at	SETD1B	0.0001189
205202_at	PCMT1	0.000118917
219342_at	CASD1	0.000119344
229550_at	KIAA1409	0.000119345
201387_s_at	UCHL1	0.00012061
238454_at	ZNF540	0.000121482
213469_at	PGAP1	0.000121539
39966_at	CSPG5	0.000122297
201285_at	MKRN1	0.000123225
205348_s_at	DYNC1I1	0.00012498
232636_at	SLITRK4	0.00012525
201760_s_at	WSB2	0.000126211
218797_s_at	SIRT7,LOC644124	0.000127623
200762_at	DPYSL2	0.000128967
204850_s_at	DCX	0.000130447
203861_s_at	ACTN2	0.000130533
213122_at	TSPYL5	0.000133002
201703_s_at	PPP1R10	0.000137275
229103_at	WNT3	0.000140792
210246_s_at	ABCC8	0.000141617
212880_at	WDR7	0.000142223
213227_at	PGRMC2	0.000142551
229875_at	ZDHHC22	0.000145195
207809_s_at	ATP6AP1	0.000145521
229394_s_at	GRLF1	0.000146696
201864_at	GDI1	0.00014967
225792_at	HOOK1	0.000154992
222391_at	TMEM30A	0.000155855
212485_at	GPATCH8	0.000158497
212252_at	CAMKK2	0.000160246
34858_at	KCTD2	0.000162348
216452_at	TRPM3	0.000162378
1553292_s_at	FLJ25006	0.000166603
213077_at	YTHDC2	0.000167589
1552794_a_at	ZNF547	0.000170567
213699_s_at	YWHAQ	0.000174509
222706_at	CCDC49	0.000174692
214585_s_at	VPS52	0.000176003
238043_at	LOC729446	0.000182051
213496_at	LPPR4	0.000183149
225821_s_at	FAM44A	0.000183363
235468_at	HRNBP3	0.000186773
204757_s_at	TMEM24	0.000187899
217718_s_at	YWHAB	0.000188136
209871_s_at	APBA2	0.00018875
1559266_s_at	C10orf140,LOC730417	0.000189107
210409_at	C6orf124	0.000189489
228973_at	DLG2	0.000190698
224513_s_at	UBQLN4	0.000193471
218400_at	OAS3	0.000196461
220795_s_at	BEGAIN	0.000196958
224650_at	MAL2	0.000197714
203001_s_at	STMN2	0.000201813
225275_at	EDIL3	0.000203736
55065_at	MARK4	0.000205549
218834_s_at	TMEM132A	0.00020556
212765_at	CAMSAP1L1	0.00020871
221731_x_at	VCAN	0.000209622
208634_s_at	MACF1	0.000215093
213489_at	MAPRE2	0.000216441
218087_s_at	SORBS1	0.000222748
212736_at	C16orf45	0.000224634
225473_at	C20orf117	0.000233675
212733_at	KIAA0226	0.000234434
217286_s_at	NDRG3	0.000236931
202630_at	APPBP2	0.000237539
221914_at	SYN1	0.000238088
209289_at	NFIB	0.000239211
218974_at	SOBP	0.000240757
209390_at	TSC1	0.000241605
236236_at	WNK3	0.000241791
214717_at	DKFZp434H1419	0.000242072
226184_at	FMNL2	0.000242713
209691_s_at	DOK4	0.000243925
213558_at	PCLO	0.000247799
236783_at	KCNIP4	0.000247997
230720_at	RNF182	0.000249507
222274_at	FLJ31568	0.000254785
33736_at	STOML1	0.000259307
229618_at	SNX16	0.000260517
223367_at	WBSCR18	0.00026594
205751_at	SH3GL2	0.000266659
202985_s_at	BAG5	0.000267967
240114_s_at	TMEM174	0.000270899
230538_at	SHC4	0.000271175
201975_at	CLIP1	0.000271705
212435_at	TRIM33	0.000273576
213881_x_at	SUMO2	0.000274253
226972_s_at	CCDC136	0.000274294
238636_at	CACNA1C	0.000274812
238445_x_at	MGAT5B	0.000280642
210142_x_at	FLOT1	0.000280737
224993_at	MLLT1,LOC729433	0.000285347
227255_at	PDIK1L	0.000285948
212518_at	PIP5K1C	0.000289354
1553400_a_at	C17orf69	0.000289917
205390_s_at	ANK1	0.00029194
203389_at	KIF3C	0.000292218
210428_s_at	HGS	0.000292507
201384_s_at	NBR1,LOC727732	0.000292706
214369_s_at	RASGRP2	0.000292782
225188_at	RAPH1	0.000293751
207081_s_at	PI4KA	0.000294392
203817_at	GUCY1B3	0.000295854
229094_at	LOC401431	0.000296459
218164_at	SPATA20	0.000297896
224607_s_at	SRP68	0.000298907
208763_s_at	TSC22D3	0.000300302
225185_at	MRAS	0.000301536
224986_s_at	PDPK1	0.00030293
207057_at	SLC16A7	0.000303037
230169_at	THAP6	0.000307264
231815_at	PHF12	0.000307616
203402_at	KCNAB2	0.000307622
219194_at	SEMA4G	0.000308119
228823_at	POLR2J2	0.000311431
212802_s_at	GAPVD1	0.000311871
236363_at	LOC285378	0.000314586
229414_at	PITPNC1	0.000319476
221554_at	LYK5	0.000320317
220367_s_at	SAP130	0.000321674
203950_s_at	CLCN6	0.000323596
228327_x_at	MEIS3	0.000325324
207068_at	ZFP37	0.000332724
209913_x_at	KIAA0415	0.000334297
227261_at	KLF12	0.000335367
238695_s_at	RAB39B	0.000336178
213123_at	MFAP3	0.000339762
201628_s_at	RRAGA	0.000340337
238426_at	TMEM130	0.00034225
203909_at	SLC9A6	0.000342559
221858_at	TBC1D12	0.000346064
209764_at	MGAT3	0.000347435
225623_at	KIAA1737	0.000350131
203917_at	CXADR	0.000350375
218675_at	SLC22A17	0.000350793
200603_at	PRKAR1A	0.000351002
212034_s_at	EXOC7	0.00035151
228453_at	KIAA1632	0.000358279
206415_at	TLL1	0.000360727
212711_at	CAMSAP1	0.000361494
205156_s_at	ACCN2	0.000363168
201388_at	PSMD3	0.000364705
218130_at	C17orf62	0.000371049
202711_at	EFNB1	0.000374135
203521_s_at	ZNF318	0.000377257
210962_s_at	AKAP9	0.0003774
226431_at	ALS2CR13	0.000380596
209981_at	CSDC2	0.000381144
227453_at	UNC13A	0.000382126
230303_at	SYNPR	0.000383328
213195_at	LOC201229	0.000386466
226607_at	C20orf194	0.000389033
206436_at	MPPED1	0.000389781
244771_at	KLHDC6	0.000390141
225344_at	NCOA7	0.000390618
225266_at	ZNF652	0.000390856
225715_at	KIAA1303	0.000392388
227198_at	AFF3	0.000395083
210275_s_at	ZFAND5	0.000396018
230765_at	KIAA1239	0.00039748
212326_at	VPS13D	0.000398027
235142_at	ZBTB8,LOC730411	0.000400914
202032_s_at	MAN2A2	0.000401465
232182_at	LOC286272	0.00041377
232003_at	KIAA1183	0.000423655
226568_at	FAM102B	0.000430178
204889_s_at	NEURL	0.0004309
224612_s_at	DNAJC5	0.00043096
208370_s_at	RCAN1	0.000431864
225282_at	SMAP1L	0.000433675
213486_at	DKFZP761N09121	0.000434411
204375_at	CLSTN3	0.000436004
202524_s_at	SPOCK2	0.000445039
213271_s_at	DOPEY1	0.000449383
218476_at	POMT1	0.000451613
225491_at	SLC1A2	0.00045243
229579_s_at	DISP2	0.000454605
203955_at	KIAA0649	0.000458646
225543_at	GTF3C4	0.000467258
209190_s_at	DIAPH1	0.00046837
239556_at	LOC645513	0.000470119
223604_at	GARNL3	0.000472877
205003_at	DOCK4	0.000474827
223672_at	SGIP1	0.00047555
225816_at	PHF17	0.000481022
209593_s_at	TOR1B	0.000489355
230960_at	PUNC	0.000492008
223011_s_at	OCIAD1	0.000493506
205377_s_at	ACHE	0.000515192
209110_s_at	RGL2	0.000516615
200788_s_at	PEA15	0.00052082
205368_at	FAM131B	0.000521275
226660_at	RPS6KB1	0.000521375
224782_at	ZMAT2	0.000521466
202390_s_at	HD	0.00052153
227785_at	SDCCAG8	0.00052634
210307_s_at	KLHL25	0.000537553
228282_at	MFSD8	0.000538397
212817_at	DNAJB5	0.000541328
242033_at	RNF180	0.000544024
220798_x_at	PRG2,PRG2	0.000545126
225313_at	C20orf177	0.000546623
209693_at	ASTN2	0.000549799
225558_at	GIT2	0.000555832
206397_x_at	LASS1,GDF1	0.000559457
206404_at	FGF9	0.000560254
201304_at	NDUFA5	0.000560834
235408_x_at	ZNF117	0.000570385
203288_at	KIAA0355	0.000575467
202616_s_at	MECP2	0.000575594
1566557_at	FLJ90757	0.000576531
1554170_a_at	LOC255374	0.000582562
215172_at	PTPN20B,PTPN20A	0.000588336
224366_s_at	REPS1	0.000599732
202242_at	TSPAN7	0.000600264
228090_at	NMNAT3	0.00061021
224681_at	GNA12	0.000610444
228880_at	LOC339984	0.00061313
221912_s_at	CCDC28B	0.00061377
1556633_at	C1orf204	0.000615049
222910_s_at	PEX5L	0.000620809
226892_at	C10orf12	0.000623759
225124_at	PPP1R9B	0.000632588
1563549_a_at	TMEM16H	0.000640033
213624_at	SMPDL3A	0.000647046
200011_s_at	ARF3	0.000649355
237870_at	LOC285771	0.000664447
223681_s_at	INADL	0.000665451
212786_at	CLEC16A	0.000667376
214558_at	GPR12	0.000667672
236677_at	NGB	0.000667826
218625_at	NRN1	0.000677132
229310_at	KLHL29	0.000679339
204529_s_at	TOX	0.000688852
200940_s_at	RERE	0.000694819
212726_at	PHF2	0.000709902
221702_s_at	TM2D3	0.000710224
212611_at	DTX4	0.000711481
212293_at	HIPK1	0.000713311
206230_at	LHX1	0.000713677
202517_at	CRMP1	0.00071675
213009_s_at	TRIM37	0.000718028
213270_at	MPP2	0.000719878
208794_s_at	SMARCA4	0.000720854
227875_at	KLHL13	0.000727251
201972_at	ATP6V1A	0.000730678
225910_at	HELZ	0.000731683
215696_s_at	SEC16A	0.000732883
228761_at	SCRT1	0.00073396
201681_s_at	DLG5	0.000735122
213040_s_at	NPTXR	0.000738039
221014_s_at	RAB33B	0.00074178
223179_at	YPEL3	0.000746574
208640_at	RAC1	0.000750311
203139_at	DAPK1	0.00076199
209321_s_at	ADCY3	0.00076452
228144_at	ZNF300	0.00077492
225958_at	PHC1	0.000775501
228145_s_at	ZNF398	0.000777784
202720_at	TES	0.00079246
218773_s_at	MSRB2	0.000799175
204481_at	BRPF1	0.000815315
238542_at	ULBP2	0.000823842
1555935_s_at	HUNK	0.000830258
209165_at	AATF	0.000847125
226043_at	GPSM1	0.000857745
205358_at	GRIA2	0.000858901
210645_s_at	TTC3	0.000859197
227444_at	ARMCX4	0.000862835
226004_at	CABLES2	0.000873149
211458_s_at	GABARAPL1,GABARAPL3	0.000876078
229015_at	LOC286367	0.000878906
209570_s_at	D4S234E	0.000895491
218032_at	SNN	0.000903102
204546_at	KIAA0513	0.000904725
204012_s_at	LCMT2	0.000905554
208335_s_at	DARC	0.000917343
228239_at	C21orf51	0.000917588
227131_at	MAP3K3	0.000922765
212017_at	LOC130074	0.000927053
224784_at	MLLT6	0.00092916
207030_s_at	CSRP2	0.000930377
236308_at	VSTM2A	0.000931087
225339_at	SPAG9	0.000936368
200784_s_at	LRP1	0.000937331
219346_at	LRFN3	0.000937414
204396_s_at	GRK5	0.000937466
213866_at	SAMD14	0.000937784
206901_at	C19orf57	0.000941713
205775_at	FAM50B	0.000941739
232720_at	LINGO2	0.000941788
208091_s_at	ECOP	0.000950388
213827_at	SNX26	0.00095667
206789_s_at	POU2F1	0.000959596
229908_s_at	UNKL	0.00096844
211052_s_at	TBCD	0.000978784
209300_s_at	NECAP1	0.000979224
223237_x_at	AP2A1	0.000980886
218137_s_at	SMAP1	0.000985673
221883_at	PKNOX1	0.00098763
231847_at	ANKRD54	0.000992611
Lowly expressed genes in cluster C vs ABDE
#H:probeset	HUGO	p-value
227100_at	B3GALTL	1.4173e-13
204967_at	SHROOM2	9.27227e-12
213348_at	CDKN1C	1.36694e-11
223729_at	CECR2	5.70819e-10
223422_s_at	ARHGAP24	5.18804e-09
214812_s_at	MOBKL1B	6.61425e-09
216262_s_at	TGIF2	7.72504e-09
244407_at	CYP39A1	2.34654e-08
225582_at	KIAA1754	2.60464e-08
230730_at	SGCD	2.83147e-08
212713_at	MFAP4	2.92286e-08
213110_s_at	COL4A5	3.17392e-08
202096_s_at	TSPO	3.23552e-08
208986_at	TCF12	5.08055e-08
202606_s_at	TLK1	5.32162e-08
219271_at	GALNT14	6.61635e-08
242455_at	POU3F2	7.67938e-08
202283_at	SERPINF1	7.92682e-08
220495_s_at	TXNDC15	8.3812e-08
205463_s_at	PDGFA	8.92296e-08
239665_at	LOC441179	1.20288e-07
204285_s_at	PMAIP1	1.26611e-07
227443_at	C9orf150	1.41093e-07
205825_at	PCSK1	1.55233e-07
205603_s_at	DIAPH2	1.64202e-07
228035_at	STK33	1.68595e-07
218236_s_at	PRKD3	1.70445e-07
214039_s_at	LAPTM4B	1.88003e-07
225927_at	MAP3K1	2.20093e-07
213921_at	SST	2.5111e-07
222411_s_at	SSR3	3.33236e-07
218889_at	NOC3L	3.76391e-07
202950_at	CRYZ	3.79918e-07
226766_at	ROBO2	3.9861e-07
220830_at	IMPG2	5.73208e-07
223001_at	DC2	6.27956e-07
205677_s_at	DLEU1	6.35748e-07
232481_s_at	SLITRK6	8.21105e-07
207157_s_at	GNG5	8.57026e-07
209454_s_at	TEAD3	1.06895e-06
200980_s_at	PDHA1	1.16499e-06
228083_at	CACNA2D4	1.2418e-06
218021_at	DHRS4,DHRS4L2	1.29025e-06
203625_x_at	SKP2	1.29622e-06
222637_at	COMMD10	1.4048e-06
223582_at	GPR98	1.41051e-06
203164_at	SLC33A1	1.42465e-06
236563_at	RD3	1.53594e-06
207543_s_at	P4HA1	1.54023e-06
219174_at	IFT74	1.58444e-06
227239_at	FAM126A	1.71896e-06
202847_at	PCK2	1.73361e-06
202894_at	EPHB4	1.74366e-06
218526_s_at	RANGRF	1.75102e-06
225810_at	MTMR10	1.80057e-06
238440_at	CLYBL	2.05083e-06
208189_s_at	MYO7A	2.05976e-06
217846_at	QARS	2.10201e-06
225806_at	JUB	2.29334e-06
226908_at	LRIG3	2.34953e-06
1560906_at	HUMYZ82H07	2.36457e-06
231871_at	GPR180	2.40654e-06
216177_at	LOC391132	2.46093e-06
201069_at	MMP2	2.54091e-06
229009_at	SIX5	2.57312e-06
218802_at	CCDC109B	2.73482e-06
229290_at	DAPL1	2.73767e-06
241698_at	RFTN2	2.97484e-06
235606_at	LOC344595	3.12792e-06
227816_at	NTN1	3.24682e-06
204305_at	MIPEP	3.41199e-06
221514_at	UTP14A	3.4729e-06
204201_s_at	PTPN13	3.66306e-06
36566_at	CTNS	3.76737e-06
203499_at	EPHA2	3.79195e-06
225281_at	C3orf17	3.8345e-06
214136_at	NUDT13	3.86065e-06
1566257_at	LOC144874	3.93394e-06
218333_at	DERL2	4.07825e-06
226958_s_at	MED11	4.15937e-06
217404_s_at	COL2A1	4.30567e-06
203545_at	ALG8	4.54542e-06
220741_s_at	PPA2	4.96256e-06
203925_at	GCLM	5.17884e-06
209715_at	CBX5	5.37852e-06
210192_at	ATP8A1	5.58838e-06
224468_s_at	C19orf48	5.62959e-06
225604_s_at	C9orf19	5.9342e-06
206516_at	AMH	6.25178e-06
210092_at	MAGOH	6.48204e-06
203126_at	IMPA2	6.80743e-06
225056_at	SIPA1L2	6.99518e-06
204773_at	IL11RA	7.08952e-06
244885_at	EBF2	7.60288e-06
220233_at	FBXO17	7.90032e-06
229882_at	RPS15A	7.92201e-06
1555575_a_at	KDELR1	8.41701e-06
211042_x_at	MCAM	8.70783e-06
219123_at	ZNF232	8.72438e-06
204342_at	SLC25A24	8.77101e-06
218102_at	DERA	9.16249e-06
227376_at	GLI3	9.28843e-06
243428_at	KCNQ1OT1	9.57556e-06
212841_s_at	PPFIBP2	1.00589e-05
203180_at	ALDH1A3	1.01943e-05
223495_at	CCDC8	1.07434e-05
218100_s_at	IFT57	1.09612e-05
229831_at	CNTN3	1.1064e-05
225081_s_at	CDCA7L	1.12116e-05
205113_at	NEFM	1.16889e-05
203113_s_at	EEF1D	1.17193e-05
228141_at	LOC493869	1.30388e-05
229412_at	TAF8	1.30733e-05
205337_at	DCT	1.40933e-05
227063_at	C17orf61	1.43287e-05
208249_s_at	TGDS	1.43346e-05
208726_s_at	EIF2S2	1.68001e-05
212129_at	NIPA2	1.76816e-05
200053_at	SPAG7	1.77169e-05
228375_at	IGSF11	1.79185e-05
206548_at	hCG_1776259	1.79287e-05
219410_at	TMEM45A	1.81824e-05
225835_at	SLC12A2	1.89032e-05
208490_x_at	HIST1H2BF	1.9377e-05
225802_at	TOP1MT	1.9631e-05
222503_s_at	WDR41	2.07705e-05
56197_at	PLSCR3	2.10601e-05
207261_at	CNGA3	2.14089e-05
209651_at	TGFB1I1	2.23308e-05
211105_s_at	NFATC1	2.36107e-05
204082_at	PBX3	2.48841e-05
222212_s_at	LASS2	2.50885e-05
1555889_a_at	CRTAP	2.59642e-05
204485_s_at	TOM1L1	2.6081e-05
224971_at	MRPL30	2.69522e-05
229054_at	FLJ39779	2.72925e-05
206596_s_at	NRL	2.74984e-05
218361_at	GOLPH3L	2.76632e-05
1555095_at	C6orf123	2.83215e-05
1556312_at	FLJ34931	2.97358e-05
205135_s_at	NUFIP1	3.00518e-05
207992_s_at	AMPD3	3.06128e-05
210151_s_at	DYRK3	3.09555e-05
218922_s_at	LASS4	3.22066e-05
218653_at	SLC25A15	3.27326e-05
232531_at	EMX2OS	3.32352e-05
213941_x_at	RPS7	3.40826e-05
223294_at	CXorf26	3.42997e-05
223401_at	C17orf48	3.47466e-05
200634_at	PFN1	3.52777e-05
219382_at	SERTAD3	3.54827e-05
227812_at	TNFRSF19	3.57941e-05
201653_at	CNIH	3.62945e-05
213847_at	PRPH	3.65148e-05
226130_at	LOC441876,RPS16	3.80779e-05
219215_s_at	SLC39A4	3.80796e-05
243688_at	LOC285431	3.85891e-05
204653_at	TFAP2A	3.9846e-05
218777_at	REEP4	4.01674e-05
213644_at	CCDC46	4.03199e-05
1552489_s_at	MPP4	4.08846e-05
205107_s_at	EFNA4	4.22918e-05
224955_at	TEAD1	4.2311e-05
209476_at	TXNDC1	4.26736e-05
224511_s_at	TXNDC17	4.29146e-05
226058_at	MGC4655	4.3999e-05
221950_at	EMX2	4.45023e-05
218253_s_at	LGTN	4.49858e-05
225755_at	KLHDC8B	4.61358e-05
203304_at	BAMBI	4.66475e-05
219142_at	RASL11B	5.00451e-05
223015_at	EIF2A	5.08725e-05
220559_at	EN1	5.13362e-05
204069_at	MEIS1	5.33716e-05
200082_s_at	RPS7,LOC644315	5.33866e-05
203208_s_at	MTFR1	5.34135e-05
1557261_at	WHDC1L1,WHDC1L2	5.35431e-05
216493_s_at	IGF2BP3,LOC645468,LOC651107	5.49669e-05
1553027_a_at	KLHL4	5.50422e-05
219602_s_at	FAM38B	5.65403e-05
231666_at	PAX3	5.81606e-05
244246_at	MIPOL1	5.96076e-05
229175_at	SMYD4	6.20011e-05
219366_at	AVEN	6.20932e-05
202003_s_at	ACAA2	6.2264e-05
226261_at	ZNRF2	6.24895e-05
201924_at	AFF1	6.26062e-05
201764_at	TMEM106C	6.38332e-05
219687_at	HHAT	6.99109e-05
222477_s_at	TM7SF3	7.04182e-05
203986_at	STBD1	7.09118e-05
1553890_s_at	LOC126147	7.12811e-05
1552938_at	ZIC5	7.16514e-05
224733_at	CMTM3	7.31044e-05
226846_at	PHYHD1	7.4714e-05
221766_s_at	FAM46A	7.49972e-05
228829_at	ATF7	7.69947e-05
241535_at	LOC728176	7.87525e-05
239006_at	SLC26A7	7.9958e-05
220487_at	SNTG2	8.01624e-05
200844_s_at	PRDX6	8.04618e-05
227222_at	FBXO10	8.05739e-05
228933_at	NHS	8.11159e-05
205578_at	ROR2	8.38299e-05
227560_at	SFXN2	8.40875e-05
227141_at	TYW3	8.57466e-05
203133_at	SEC61B	8.6618e-05
206533_at	CHRNA5	9.09681e-05
225764_at	ETV6	9.14174e-05
231984_at	MTAP	9.1585e-05
222762_x_at	LIMD1	9.29733e-05
209682_at	CBLB	9.41537e-05
201236_s_at	BTG2	9.43358e-05
215000_s_at	FEZ2	9.62757e-05
225174_at	DNAJC10	9.68191e-05
212813_at	JAM3	9.7389e-05
235745_at	ERN1	9.74243e-05
38703_at	DNPEP	9.7855e-05
211967_at	TMEM123	0.00010163
229974_at	EVC2	0.000102696
238002_at	GOLIM4	0.000103007
221906_at	TXNRD3	0.000103473
213908_at	WHDC1L1	0.00010681
235828_at	PRELID2	0.000107277
212082_s_at	MYL6	0.000115817
218823_s_at	KCTD9	0.000116014
203576_at	BCAT2	0.000116638
202548_s_at	ARHGEF7	0.000117006
221016_s_at	TCF7L1	0.000119445
205141_at	ANG	0.00011965
212158_at	SDC2	0.000119653
217768_at	C14orf166	0.000120166
212698_s_at	SEPT10	0.000121957
226157_at	TFDP2	0.000122682
225489_at	TMEM18	0.000122757
235457_at	MAML2	0.000123089
210711_at	C1orf217	0.000125434
208771_s_at	LTA4H	0.000126817
226060_at	RFT1	0.000129275
222307_at	LOC282997	0.000129497
205433_at	BCHE	0.000130921
203725_at	GADD45A	0.000131415
236278_at	HIST1H3E	0.000131884
222867_s_at	MED31	0.000134432
202655_at	ARMET	0.000139241
228783_at	BVES	0.000140518
204268_at	S100A2	0.000141064
238727_at	LOC440934	0.000142342
222229_x_at	LOC392501	0.000142918
1560112_at	WDFY2	0.000143578
200670_at	XBP1	0.000143739
218686_s_at	RHBDF1	0.000146089
204870_s_at	PCSK2	0.000146543
214394_x_at	EEF1DP1,EEF1D	0.000146608
203119_at	CCDC86	0.000150765
206841_at	PDE6H	0.00015232
227764_at	LYPD6	0.000153796
220176_at	NUBPL	0.000156557
226221_at	KIAA1432	0.000160708
229232_at	LRRC57	0.000161564
205824_at	HSPB2	0.000162494
1556182_x_at	hCG_20426	0.000165156
203227_s_at	TSPAN31	0.000166331
225787_at	UBE2F	0.000169905
57532_at	DVL2	0.000173428
212977_at	CXCR7	0.000174188
223168_at	RHOU	0.000175745
231270_at	CA13	0.000178646
207181_s_at	CASP7	0.000180054
225990_at	BOC	0.00018142
225386_s_at	HNRPLL	0.000185111
206705_at	TULP1	0.000186012
227446_s_at	C14orf167	0.000187143
227361_at	HS3ST3B1	0.000189583
216483_s_at	C19orf10	0.000201043
207357_s_at	GALNT10	0.000202205
212692_s_at	LRBA	0.000208868
228716_at	THRB	0.000209176
205080_at	RARB	0.000209296
223307_at	CDCA3	0.000209962
225058_at	GPR108	0.000210094
201598_s_at	INPPL1	0.000211587
209348_s_at	MAF	0.00021281
203510_at	MET	0.000214243
223095_at	MARVELD1	0.00021501
223221_at	SCO1	0.000215785
228307_at	EMILIN3	0.000217771
243386_at	CASZ1	0.000218922
213194_at	ROBO1	0.000222872
217844_at	CTDSP1	0.00022409
204119_s_at	ADK	0.000224192
220102_at	FOXL2	0.000224685
228109_at	RASGRF2	0.000226379
225998_at	GAB1	0.000232212
201460_at	MAPKAPK2	0.000232843
225230_at	TMEM77	0.000232978
200645_at	GABARAP	0.000233591
211395_x_at	FCGR2C	0.00023385
227624_at	KIAA1546	0.000237147
228280_at	ZC3HAV1L	0.000239739
221559_s_at	MIS12	0.000240367
212761_at	TCF7L2	0.000240767
218491_s_at	THYN1	0.000240858
213861_s_at	FAM119B	0.00024158
213302_at	PFAS	0.000244447
221916_at	NEFL	0.000244943
216547_at	LOC127406	0.000245952
219162_s_at	MRPL11	0.00025376
226521_s_at	CCDC98	0.000256634
202122_s_at	M6PRBP1	0.000256998
219276_x_at	C9orf82	0.0002576
212662_at	PVR	0.00026184
233110_s_at	BCL2L12	0.000266314
230634_x_at	ADAT3	0.000267314
227942_s_at	CRIPT	0.000270382
208712_at	CCND1	0.000270685
201528_at	RPA1	0.000270999
223286_at	C17orf81	0.000271796
230136_at	LOC400099	0.000272893
212795_at	KIAA1033	0.000279575
209129_at	TRIP6	0.000279632
200003_s_at	RPL28	0.000282373
204920_at	CPS1	0.000282374
214469_at	HIST1H2AE	0.00028405
1555253_at	COL25A1	0.000287421
214433_s_at	SELENBP1	0.000290964
214030_at	DKFZp667G2110	0.000290983
221575_at	SCLY	0.000295069
218556_at	ORMDL2	0.000295769
218046_s_at	MRPS16	0.000305228
222779_s_at	C17orf85	0.000307048
203858_s_at	COX10	0.000307281
215416_s_at	STOML2	0.000308507
202515_at	DLG1	0.000308555
203313_s_at	TGIF1	0.000309571
212665_at	TIPARP	0.000312111
207540_s_at	SYK	0.00031561
208078_s_at	SNF1LK	0.000315859
221204_s_at	CRTAC1	0.00031921
229404_at	TWIST2	0.000319873
219904_at	ZSCAN5	0.000320049
233849_s_at	ARHGAP5	0.000320341
204802_at	RRAD	0.00032676
205512_s_at	AIFM1	0.000327867
209468_at	LRP5	0.000332492
239675_at	LOC283143	0.00033728
218446_s_at	FAM18B	0.000337726
225568_at	TMEM141	0.00034225
206110_at	HIST1H3H	0.000345314
202713_s_at	KIAA0391	0.000345386
226405_s_at	ARRDC1	0.000350363
209943_at	FBXL4	0.000350602
223060_at	C14orf119	0.000351468
212345_s_at	CREB3L2	0.00035265
220611_at	DAB1	0.000358502
212915_at	PDZRN3	0.000359306
229693_at	LOC388335	0.000362942
212530_at	NEK7	0.000363198
228885_at	MAMDC2	0.000363633
200960_x_at	CLTA	0.000365819
1569676_at	TOR1AIP2	0.000369588
206480_at	LTC4S	0.000372325
223268_at	C11orf54	0.000374719
1556427_s_at	LOC221091	0.000376827
209541_at	IGF1	0.000380649
201398_s_at	TRAM1	0.00038069
205793_x_at	TNK1	0.000381136
214033_at	ABCC6	0.000381902
211730_s_at	POLR2L	0.000385589
213456_at	SOSTDC1	0.000389721
224894_at	YAP1	0.000394906
223393_s_at	TSHZ3	0.000397337
212036_s_at	PNN	0.000398843
226017_at	CMTM7	0.000399465
232069_at	KIF26A	0.000401075
227088_at	PDE5A	0.000402589
208827_at	PSMB6	0.000404019
228665_at	CYYR1	0.000408044
203179_at	GALT	0.000424468
1557411_s_at	SLC25A43	0.00042952
219940_s_at	PCID2	0.000429848
218339_at	MRPL22	0.000432193
216199_s_at	MAP3K4	0.000436422
202758_s_at	RFXANK	0.000443538
227067_x_at	NOTCH2NL	0.000447319
203819_s_at	IGF2BP3	0.000448566
202822_at	LPP	0.000449259
226789_at	LOC647121	0.000453522
202468_s_at	CTNNAL1	0.000458778
224463_s_at	C11orf70	0.00046299
218449_at	C4orf20	0.000465947
227916_x_at	EXOSC3	0.000467929
218007_s_at	RPS27L	0.000468184
221475_s_at	RPL15	0.000469008
204681_s_at	RAPGEF5	0.00046916
204812_at	ZW10	0.000469229
228497_at	SLC22A15	0.000470205
205126_at	VRK2	0.000474567
201317_s_at	PSMA2	0.000474624
215011_at	SNHG3	0.000474891
208796_s_at	CCNG1	0.000475328
205288_at	CDC14A	0.000477802
217080_s_at	HOMER2	0.000493137
233656_s_at	VPS54	0.000494056
218435_at	DNAJC15	0.000497011
225665_at	ZAK	0.000499513
218849_s_at	PPP1R13L	0.000502929
203465_at	MRPL19	0.000510972
204163_at	EMILIN1	0.000513693
209566_at	INSIG2	0.000516687
208858_s_at	FAM62A	0.000519766
216806_at	LOC652411	0.000539473
223480_s_at	MRPL47	0.000541135
212085_at	SLC25A6	0.000543862
1562226_at	FLJ14712,LOC730608	0.000547257
201209_at	HDAC1	0.000549015
219383_at	FLJ14213	0.000550009
229405_at	KIF7	0.000553152
224320_s_at	MCM8	0.000566176
206047_at	GNB3	0.000566278
213839_at	KIAA0500	0.000566716
221160_s_at	CABP5	0.000568528
225164_s_at	EIF2AK4	0.000574348
214608_s_at	EYA1	0.000580141
202542_s_at	SCYE1	0.000581804
222753_s_at	SPCS3	0.00060538
1567080_s_at	CLN6	0.000609777
205696_s_at	GFRA1	0.00061129
208579_x_at	H2BFS	0.000613977
235731_at	AIPL1	0.000615322
225065_x_at	C17orf45	0.000624045
57715_at	FAM26B	0.000627075
214280_x_at	HNRNPA1	0.000631284
218251_at	MID1IP1	0.000642461
209621_s_at	PDLIM3	0.000648188
202632_at	OVCA2,DPH1	0.000648651
223748_at	SLC4A11	0.000658682
231870_s_at	NMD3	0.000663803
202990_at	PYGL	0.000665205
36553_at	ASMTL	0.000666971
224395_s_at	RNF7	0.000667387
223993_s_at	CNIH4	0.000670405
218365_s_at	DARS2	0.000673993
219637_at	ARMC9	0.000677714
227410_at	FAM43A	0.000678915
217774_s_at	HSPC152	0.00068166
215933_s_at	HHEX	0.000688915
243623_at	SLC1A7	0.000690981
225059_at	AGTRAP	0.000691062
205858_at	NGFR	0.000696295
218343_s_at	GTF3C3	0.000701527
208910_s_at	C1QBP	0.00070685
1555822_at	FAM138B	0.000712892
202734_at	TRIP10	0.000716175
227481_at	CNKSR3	0.000717842
211962_s_at	ZFP36L1	0.000723422
242348_at	FAM19A4	0.000725084
238465_at	C5orf35	0.000730237
203458_at	SPR	0.000730316
237411_at	ADAMTS6	0.000731927
214835_s_at	SUCLG2	0.000734515
203138_at	HAT1	0.000741346
228536_at	LOC90826	0.000741904
226530_at	BMF	0.000745346
230121_at	C1orf133	0.000749052
218530_at	FHOD1	0.000749067
223081_at	PHF23	0.000749175
219213_at	JAM2	0.000755889
206281_at	ADCYAP1	0.000760256
208605_s_at	NTRK1	0.00076065
225702_at	C8orf76	0.000762368
204130_at	HSD11B2	0.00076361
222450_at	TMEPAI	0.000769123
212540_at	CDC34	0.000778371
225541_at	RPL22L1	0.000779953
200982_s_at	ANXA6	0.000792171
203034_s_at	hCG_21078,RPL27A	0.000799091
225968_at	PRICKLE2	0.000811113
218143_s_at	SCAMP2	0.000815504
214811_at	RIMBP2	0.00081592
226233_at	B3GALNT2	0.000816607
213051_at	ZC3HAV1	0.00081941
200918_s_at	SRPR	0.000842521
221023_s_at	KCNH6	0.0008445
219737_s_at	PCDH9	0.000847352
239552_at	FLJ14712	0.000848542
212047_s_at	RNF167	0.000858792
229168_at	COL23A1	0.000860001
210260_s_at	TNFAIP8	0.00087212
217877_s_at	GPBP1L1	0.000877233
209008_x_at	KRT8	0.000883529
216570_x_at	LOC646417	0.00089493
219293_s_at	OLA1	0.000900042
209445_x_at	C7orf44	0.000901223
222549_at	CLDN1	0.000910824
219129_s_at	SAP30L	0.000916798
204788_s_at	PPOX	0.000917816
219373_at	DPM3	0.000919909
211954_s_at	RANBP5	0.000924106
229119_s_at	ZSWIM7	0.000938533
209154_at	TAX1BP3	0.000938767
230263_s_at	DOCK5	0.000946305
221654_s_at	USP3	0.000949977
201193_at	IDH1	0.000951746
237466_s_at	HHIP	0.000965608
219764_at	FZD10	0.000967565
208909_at	UQCRFS1	0.000970109
228183_s_at	RPAIN	0.000970228
219479_at	KDELC1	0.000972075
207413_s_at	SCN5A	0.000973022
213397_x_at	RNASE4	0.000978951
202621_at	IRF3	0.000979594
207225_at	AANAT	0.000981776
227869_at	FAM104B	0.000988643
228450_at	PLEKHA7	0.000991805
224821_at	ABHD14B	0.000999877

## Sheet: D vs ABCE
#Correlationtype: transform_2log
#t-tested: 0.001 fdr
#Minimal presentcalls: 1
Highly expressed genes in cluster D vs ABCE
#H:probeset	HUGO	p-value
219170_at	LOC731565,FSD1	3.32718e-09
216570_x_at	LOC646417	8.41243e-09
205603_s_at	DIAPH2	2.52315e-08
218802_at	CCDC109B	3.74703e-08
212713_at	MFAP4	5.92184e-08
235606_at	LOC344595	6.00428e-08
244246_at	MIPOL1	1.13673e-07
204337_at	RGS4	1.42311e-07
202096_s_at	TSPO	1.73562e-07
202894_at	EPHB4	2.41464e-07
219762_s_at	RPL36,LOC651600	2.44471e-07
201761_at	MTHFD2	2.5425e-07
201892_s_at	IMPDH2	2.70301e-07
222005_s_at	GNG3	2.77332e-07
201770_at	SNRPA	3.6612e-07
224463_s_at	C11orf70	5.52053e-07
214433_s_at	SELENBP1	6.52897e-07
213435_at	SATB2	7.006e-07
229523_at	TTMA	7.37377e-07
57715_at	FAM26B	7.92413e-07
225605_at	TP53I13	7.93189e-07
209760_at	KIAA0922	7.95168e-07
204829_s_at	FOLR2	1.0484e-06
244403_at	CRB1	1.07738e-06
213955_at	MYOZ3	1.09014e-06
229980_s_at	SNX5	1.09057e-06
231764_at	CHRAC1	1.12042e-06
203643_at	ERF	1.23775e-06
214011_s_at	HSPC111	1.29525e-06
221514_at	UTP14A	1.41136e-06
229139_at	JPH1	1.59345e-06
212018_s_at	RSL1D1	1.68986e-06
220233_at	FBXO17	1.76494e-06
226818_at	MPEG1	1.77209e-06
231984_at	MTAP	1.77343e-06
213001_at	ANGPTL2	1.78641e-06
209348_s_at	MAF	1.79671e-06
228141_at	LOC493869	2.01494e-06
207876_s_at	FLNC	2.0506e-06
227764_at	LYPD6	2.13577e-06
232553_at	PCYT1B	2.14608e-06
200807_s_at	HSPD1	2.24778e-06
239010_at	DUXAP10	2.30765e-06
226908_at	LRIG3	2.34878e-06
229009_at	SIX5	2.77087e-06
213170_at	GPX7	2.85431e-06
226766_at	ROBO2	2.93234e-06
212915_at	PDZRN3	3.36292e-06
225806_at	JUB	3.49297e-06
212698_s_at	SEPT10	3.77998e-06
226965_at	FAM116A	4.15703e-06
219990_at	E2F8	4.17038e-06
200651_at	GNB2L1	4.641e-06
200832_s_at	SCD	5.42367e-06
204483_at	ENO3	5.56985e-06
228537_at	GLI2	5.6972e-06
211675_s_at	MDFIC	5.82272e-06
219687_at	HHAT	5.95062e-06
217865_at	RNF130	6.06203e-06
215011_at	SNHG3	6.18277e-06
37512_at	HSD17B6	6.20243e-06
205337_at	DCT	6.47729e-06
244885_at	EBF2	6.83194e-06
205824_at	HSPB2	6.8986e-06
229402_at	SAMD13	7.53375e-06
213923_at	RAP2B	7.56343e-06
212115_at	HN1L	8.0615e-06
224002_s_at	FKBP7	8.15754e-06
219410_at	TMEM45A	8.57231e-06
1552848_a_at	PTCHD1	9.78927e-06
1556474_a_at	FLJ38379	1.00062e-05
219142_at	RASL11B	1.07003e-05
227816_at	NTN1	1.08393e-05
230045_at	CNTN2	1.09118e-05
205359_at	AKAP6	1.14358e-05
225065_x_at	C17orf45	1.24002e-05
203729_at	EMP3	1.25524e-05
243428_at	KCNQ1OT1	1.25849e-05
204017_at	KDELR3	1.3013e-05
211105_s_at	NFATC1	1.30283e-05
202145_at	LY6E	1.30935e-05
200076_s_at	C19orf50	1.44542e-05
226227_x_at	C20orf199,TALDO1	1.45785e-05
213847_at	PRPH	1.48633e-05
201645_at	TNC	1.52121e-05
221016_s_at	TCF7L1	1.54e-05
209955_s_at	FAP	1.55663e-05
226157_at	TFDP2	1.58917e-05
228981_at	TMEM169	1.59755e-05
204653_at	TFAP2A	1.66722e-05
204082_at	PBX3	1.81614e-05
206691_s_at	PDIA2	1.82244e-05
224870_at	KIAA0114	1.88207e-05
219255_x_at	IL17RB	1.94387e-05
201801_s_at	SLC29A1	1.99965e-05
1555889_a_at	CRTAP	2.00948e-05
231666_at	PAX3	2.07045e-05
203187_at	DOCK1	2.0961e-05
206534_at	GRIN2A	2.27422e-05
204485_s_at	TOM1L1	2.34548e-05
228307_at	EMILIN3	2.36322e-05
218499_at	RP6-213H19.1	2.50572e-05
203196_at	ABCC4	2.76528e-05
202037_s_at	SFRP1	2.84709e-05
205113_at	NEFM	2.87654e-05
207558_s_at	PITX2	2.88775e-05
209218_at	SQLE	3.06282e-05
221708_s_at	UNC45A	3.20522e-05
219122_s_at	THG1L	3.25877e-05
210239_at	IRX5	3.27116e-05
205107_s_at	EFNA4	3.51551e-05
230263_s_at	DOCK5	3.64056e-05
218512_at	WDR12	3.71696e-05
220559_at	EN1	3.79275e-05
217724_at	SERBP1	4.06267e-05
201900_s_at	AKR1A1	4.10017e-05
201433_s_at	PTDSS1	4.21393e-05
229234_at	ZC3H12B	4.24515e-05
204436_at	PLEKHQ1	4.42434e-05
232531_at	EMX2OS	4.5161e-05
222997_s_at	MRPS21	4.71914e-05
209651_at	TGFB1I1	4.79679e-05
1552938_at	ZIC5	4.90829e-05
210135_s_at	SHOX2	5.02144e-05
222416_at	ALDH18A1	5.03846e-05
223452_s_at	DKFZP564J0863	5.31597e-05
225802_at	TOP1MT	5.38422e-05
225591_at	FBXO25	5.44476e-05
213497_at	ABTB2	5.52421e-05
214595_at	KCNG1	5.70794e-05
212848_s_at	C9orf3	5.8498e-05
227803_at	ENPP5	5.90367e-05
205278_at	GAD1	6.40426e-05
218251_at	MID1IP1	6.81342e-05
1557411_s_at	SLC25A43	7.09228e-05
1553890_s_at	LOC126147	7.39221e-05
205578_at	ROR2	7.47192e-05
211715_s_at	BDH1	7.67909e-05
220487_at	SNTG2	7.84205e-05
203868_s_at	VCAM1	8.20398e-05
238727_at	LOC440934	8.30227e-05
219327_s_at	GPRC5C	8.3908e-05
235828_at	PRELID2	8.47212e-05
203759_at	ST3GAL4	8.88589e-05
201064_s_at	PABPC4	9.05216e-05
213061_s_at	NTAN1	9.10258e-05
238002_at	GOLIM4	9.19508e-05
233599_at	hCG_2003663	9.33612e-05
222516_at	AP3M1	9.76822e-05
212158_at	SDC2	9.98596e-05
229050_s_at	SNHG7	0.000101021
226796_at	LOC116236	0.000101715
205129_at	NPM3	0.000101916
219418_at	NHEJ1	0.00010206
218876_at	TPPP3	0.000102967
219383_at	FLJ14213	0.000103081
200062_s_at	RPL30	0.000105111
200639_s_at	LOC650083,YWHAZ	0.000105985
202313_at	PPP2R2A	0.00010627
241698_at	RFTN2	0.000106784
208647_at	FDFT1	0.000109736
226789_at	LOC647121	0.000111085
205265_s_at	SPEG	0.000112395
215847_at	LOC283755	0.000116045
1553027_a_at	KLHL4	0.000117108
204268_at	S100A2	0.000118095
201074_at	SMARCC1	0.000119245
218059_at	ZNF706	0.00011976
243688_at	LOC285431	0.000120246
213969_x_at	RPL29	0.000120517
201112_s_at	CSE1L	0.000120854
203686_at	MPG	0.000122636
241535_at	LOC728176	0.000123042
219837_s_at	CYTL1	0.000123678
1556182_x_at	hCG_20426	0.000126594
223907_s_at	PINX1	0.000129277
228461_at	SH3MD4	0.000129447
229974_at	EVC2	0.000130865
226918_at	JPH4	0.000131324
231223_at	CSMD1	0.000135104
243804_at	MTMR7	0.00013566
231906_at	HOXD8	0.000136247
204163_at	EMILIN1	0.000136697
212042_x_at	RPL7,hCG_31916	0.000138331
236141_at	NBLA00301	0.000138624
205521_at	ENDOGL1	0.000140774
213456_at	SOSTDC1	0.000145313
218100_s_at	IFT57	0.000154785
230472_at	IRX1	0.000157715
223110_at	KIAA1429	0.00015775
204004_at	PAWR	0.000161255
216306_x_at	PTBP1	0.000162058
230634_x_at	ADAT3	0.000172082
228733_at	PUSL1	0.000172669
209815_at	PTCH1	0.000172849
221950_at	EMX2	0.000178779
202148_s_at	PYCR1	0.000178869
204492_at	ARHGAP11A	0.000179079
1555253_at	COL25A1	0.000180643
223307_at	CDCA3	0.000186646
211267_at	HESX1	0.000186648
206480_at	LTC4S	0.000187736
216483_s_at	C19orf10	0.000193349
235718_at	SRL	0.000194313
227088_at	PDE5A	0.000196572
223095_at	MARVELD1	0.000199069
233249_at	LOC730200	0.000201239
218502_s_at	TRPS1	0.000203089
40420_at	STK10	0.000203365
220102_at	FOXL2	0.000210769
216262_s_at	TGIF2	0.000211544
200717_x_at	RPL7	0.000219141
227276_at	PLXDC2	0.000221247
238663_x_at	GRIA4	0.000222186
205141_at	ANG	0.0002236
228253_at	LOXL3	0.000230159
216080_s_at	FADS3	0.000232222
205080_at	RARB	0.00023582
219279_at	DOCK10	0.000237205
208712_at	CCND1	0.000241389
227557_at	SCARF2	0.000242388
1555095_at	C6orf123	0.00024592
219591_at	CEND1	0.000247988
226167_at	SYT7	0.000248711
1556034_s_at	MTMR11	0.000251244
214136_at	NUDT13	0.000254353
229404_at	TWIST2	0.000261258
200039_s_at	PSMB2	0.000263905
219308_s_at	AK5	0.000276899
210300_at	REM1	0.000279172
235666_at	ITGA8	0.000280061
200013_at	RPL24	0.000281155
218885_s_at	GALNT12	0.000285613
228047_at	SNORA72	0.000286039
227399_at	VGLL3	0.000288823
230493_at	TMEM46	0.000289014
223321_s_at	FGFRL1	0.000293637
233110_s_at	BCL2L12	0.000300172
41577_at	PPP1R16B	0.000304953
216944_s_at	ITPR1	0.000307412
228411_at	PARD3B	0.000307762
215157_x_at	PABPC1	0.000314081
207181_s_at	CASP7	0.000316491
221916_at	NEFL	0.000317436
208845_at	VDAC3	0.000320999
1562226_at	FLJ14712,LOC730608	0.00032469
204912_at	IL10RA	0.000325624
203359_s_at	MYCBP	0.000326392
208457_at	GABRD	0.000333273
243362_s_at	LOC641518	0.000338581
239552_at	FLJ14712	0.000340913
219686_at	STK32B	0.000340952
234985_at	LDLRAD3	0.000354943
203660_s_at	PCNT	0.000356024
227629_at	PRLR	0.000358093
227096_at	JOSD2	0.000360796
226056_at	CDGAP	0.000369941
206258_at	ST8SIA5	0.000373198
210705_s_at	TRIM5	0.000375861
209360_s_at	RUNX1	0.000382531
208212_s_at	ALK	0.000387227
206167_s_at	ARHGAP6	0.000388662
213830_at	TRA@	0.000390801
31845_at	ELF4	0.000390816
219602_s_at	FAM38B	0.000393546
213249_at	FBXL7	0.000399463
219655_at	C7orf10	0.000399844
205932_s_at	MSX1	0.000407022
61734_at	RCN3	0.000409255
221698_s_at	CLEC7A	0.000413281
214724_at	DIXDC1	0.000417804
221366_at	NKX6-1	0.000424977
203269_at	NSMAF	0.000434284
200674_s_at	RPL32	0.000439673
218704_at	RNF43	0.000441276
1552487_a_at	BNC1	0.000442425
225651_at	UBE2E2	0.000454451
222872_x_at	OBFC2A	0.000465435
201592_at	EIF3H	0.000468495
222988_s_at	TMEM9	0.000469301
208605_s_at	NTRK1	0.000472863
217967_s_at	FAM129A	0.000484838
221204_s_at	CRTAC1	0.000486219
209230_s_at	NUPR1	0.000496724
242455_at	POU3F2	0.000497315
223748_at	SLC4A11	0.000497538
229882_at	RPS15A	0.000505933
1555923_a_at	C10orf114	0.000514872
202796_at	SYNPO	0.000524034
217850_at	GNL3	0.0005271
225803_at	FBXO32	0.000527643
207261_at	CNGA3	0.000527908
220615_s_at	MLSTD1	0.000530914
217092_x_at	LOC646912	0.000533197
202680_at	GTF2E2	0.000533883
207540_s_at	SYK	0.000535906
242540_at	C11orf47	0.00055707
214608_s_at	EYA1	0.000572524
214954_at	SUSD5	0.000577008
221020_s_at	SLC25A32	0.00058011
214003_x_at	RPS20	0.000590164
209468_at	LRP5	0.000590411
242940_x_at	DLX6	0.00059235
225710_at	GNB4	0.000601538
210502_s_at	PPIE	0.000601782
213243_at	VPS13B	0.000602108
208540_x_at	LOC729659,LOC730278	0.000608317
206806_at	DGKI	0.000609114
1559822_s_at	LOC644215	0.000610178
228728_at	FLJ21986	0.000610243
209621_s_at	PDLIM3	0.000612956
200936_at	RPL8	0.000616454
207717_s_at	PKP2	0.000621788
207413_s_at	SCN5A	0.000623023
221666_s_at	PYCARD	0.000636884
229585_at	ADAMTSL1	0.000639201
213564_x_at	LDHB	0.000640727
232878_at	LOC644192	0.000645272
212248_at	MTDH	0.000648641
208018_s_at	HCK	0.000652869
200858_s_at	RPS8	0.000654615
205858_at	NGFR	0.000655048
220429_at	NDST3	0.000656916
229378_at	STOX1	0.000665931
237466_s_at	HHIP	0.000685437
210314_x_at	TNFSF12-TNFSF13,TNFSF13	0.000688827
230942_at	CMTM5	0.000692946
208228_s_at	FGFR2	0.000710006
205290_s_at	BMP2	0.000721007
205786_s_at	ITGAM	0.000726116
219537_x_at	DLL3	0.000728216
222549_at	CLDN1	0.000729674
223749_at	C1QTNF2	0.000729925
1569368_at	LOC648921	0.000755228
206864_s_at	HRK	0.000776615
205288_at	CDC14A	0.0007772
203401_at	PRPS2	0.000787468
226058_at	MGC4655	0.000792598
225987_at	STEAP4	0.000793423
213397_x_at	RNASE4	0.000795584
226944_at	HTRA3	0.000796246
206548_at	hCG_1776259	0.000806789
201896_s_at	PSRC1	0.000809368
226809_at	FLJ30428,LOC730024	0.000813189
204836_at	GLDC	0.000821503
203211_s_at	MTMR2	0.000830322
1558508_a_at	C1orf53	0.000831416
230593_at	GRIK3	0.00084361
213012_at	NEDD4	0.000856237
219626_at	MAP7D3	0.000868712
228713_s_at	HSD17B14	0.000884714
244057_s_at	C10orf72	0.000897312
1556739_at	FLJ35785,LOC653125,LOC653720	0.000898404
219728_at	MYOT	0.000900527
210719_s_at	HMG20B	0.000902564
238600_at	JAKMIP1	0.000905252
231341_at	SLC35D3	0.000912343
209757_s_at	MYCN	0.000918592
209568_s_at	RGL1	0.000921756
223495_at	CCDC8	0.000924241
205620_at	F10	0.000925383
201406_at	RPL36A,LOC729362	0.00093212
203445_s_at	CTDSP2	0.000938715
214143_x_at	SLC36A2,RPL24	0.000939588
200074_s_at	RPL14L,LOC649821,RPL14	0.000941122
205518_s_at	CMAH	0.000947652
211395_x_at	FCGR2C	0.000948643
229407_at	SDK1	0.000950007
204119_s_at	ADK	0.000953481
222464_s_at	C10orf119	0.000955469
208113_x_at	PABPC3	0.000958568
228518_at	IGH@,IGHG1,IGHM	0.000964981
226844_at	MOBKL2B	0.000987773
219718_at	FLJ10986	0.000999458
Lowly expressed genes in cluster D vs ABCE
#H:probeset	HUGO	p-value
207250_at	SIX6	8.7574e-13
227209_at	CNTN1	7.14516e-12
242297_at	RREB1	1.54487e-10
214823_at	ZNF204	5.22722e-10
207030_s_at	CSRP2	1.25372e-09
225512_at	ZBTB38	1.94934e-09
231325_at	UNC5D	6.07302e-09
214053_at	ERBB4	6.78609e-09
235004_at	RBM24	1.0148e-08
226615_at	XPR1	1.4547e-08
219328_at	DDX31	2.07394e-08
225275_at	EDIL3	2.63435e-08
212906_at	GRAMD1B	2.74177e-08
203814_s_at	NQO2	3.46822e-08
210016_at	MYT1L	4.14205e-08
208070_s_at	REV3L	4.76917e-08
226436_at	RASSF4	5.01819e-08
213489_at	MAPRE2	7.24645e-08
220111_s_at	TMEM16B	7.38026e-08
206762_at	KCNA5	9.63144e-08
220277_at	CXXC4	1.12177e-07
205445_at	PRL	1.2144e-07
229770_at	GLT1D1	1.40056e-07
206608_s_at	RPGRIP1	1.90535e-07
226505_x_at	USP32	2.42812e-07
221569_at	AHI1	3.26607e-07
215554_at	GPLD1	4.13328e-07
205258_at	INHBB	4.50118e-07
213385_at	CHN2	5.06399e-07
206280_at	CDH18	5.10843e-07
1552953_a_at	NEUROD2	5.19612e-07
203420_at	FAM8A1	5.35948e-07
212554_at	CAP2	6.05627e-07
208121_s_at	PTPRO	6.65278e-07
222589_at	NLK	7.77809e-07
227439_at	ANKS1B	8.6502e-07
221883_at	PKNOX1	8.6693e-07
238029_s_at	SLC16A14	9.13802e-07
236551_at	ZNF311	1.06186e-06
213496_at	LPPR4	1.08738e-06
224092_at	BARHL1	1.09345e-06
227572_at	USP30	1.14417e-06
212774_at	ZNF238	1.19242e-06
202587_s_at	AK1	1.35212e-06
218683_at	PTBP2	1.60773e-06
203271_s_at	UNC119	1.81094e-06
225293_at	COL27A1	1.93494e-06
1556051_a_at	BICD1	2.00818e-06
203607_at	INPP5F	2.09105e-06
227947_at	PHACTR2	2.17562e-06
203608_at	ALDH5A1	2.37869e-06
207981_s_at	ESRRG	2.47075e-06
212509_s_at	MXRA7	2.59055e-06
229927_at	LEMD1	4.0732e-06
206507_at	ZSCAN12	4.26659e-06
223576_at	C6orf203	4.37106e-06
224820_at	FAM36A	4.81214e-06
227154_at	IGSF21	6.72043e-06
209377_s_at	HMGN3	7.12264e-06
212987_at	FBXO9	7.27988e-06
238454_at	ZNF540	7.51357e-06
201811_x_at	SH3BP5	7.65757e-06
221752_at	SSH1	8.01123e-06
209558_s_at	LOC728014,HIP1R	8.42239e-06
1558711_at	FAM13A1OS	1.02043e-05
203139_at	DAPK1	1.03881e-05
218625_at	NRN1	1.08572e-05
213666_at	SEPT6	1.14033e-05
207996_s_at	C18orf1	1.28075e-05
230849_at	KCNA1	1.30273e-05
212288_at	FNBP1	1.43992e-05
225842_at	PHLDA1	1.45785e-05
201334_s_at	ARHGEF12	1.60855e-05
236456_at	PTPN5	1.6407e-05
203845_at	PCAF	1.67574e-05
206135_at	ST18	1.79635e-05
215527_at	KHDRBS2	1.85375e-05
230769_at	DENND2C	1.92303e-05
202702_at	TRIM26	1.97021e-05
244370_at	KIAA2022	1.98779e-05
218486_at	KLF11	2.18999e-05
205478_at	PPP1R1A	2.28072e-05
219760_at	LIN7B	2.32947e-05
226228_at	AQP4	2.45887e-05
210404_x_at	CAMK2B	2.53762e-05
223375_at	TBC1D22B	2.83709e-05
213332_at	PAPPA2	3.16072e-05
204199_at	RALGPS1	3.17269e-05
229651_at	SEZ6	3.28316e-05
229664_at	MAPK8	3.37007e-05
213676_at	TMEM151B	3.68763e-05
227627_at	SGK3	3.7248e-05
203232_s_at	ATXN1	3.80013e-05
201518_at	CBX1	4.32548e-05
1564339_a_at	CHRM3,LOC730413	4.9221e-05
218164_at	SPATA20	5.02067e-05
242033_at	RNF180	5.20089e-05
242592_at	GPR137C	5.52953e-05
217870_s_at	CMPK	6.81078e-05
1566557_at	FLJ90757	7.7033e-05
211071_s_at	MLLT11	8.07341e-05
223543_at	PDZD4	8.12904e-05
218032_at	SNN	8.5455e-05
242128_at	OTX2	9.04995e-05
229349_at	LIN28B	9.05399e-05
220659_s_at	C7orf43	9.14013e-05
201760_s_at	WSB2	9.16304e-05
204643_s_at	ENOX2	9.24386e-05
213712_at	ELOVL2	9.4374e-05
218870_at	ARHGAP15	9.44352e-05
239913_at	SLC10A4	9.60111e-05
213107_at	TNIK	9.63787e-05
205638_at	BAI3	9.9945e-05
241703_at	RUNDC3B	0.000100751
223194_s_at	C6orf85	0.000106255
205593_s_at	PDE9A	0.000109608
206453_s_at	NDRG2	0.000110111
203671_at	TPMT	0.00011184
205637_s_at	SH3GL3	0.000112629
201581_at	TXNDC13	0.000115668
206196_s_at	RUNDC3A	0.000116345
230019_s_at	PTCHD2	0.000118496
204151_x_at	AKR1C1	0.000118962
206249_at	MAP3K13	0.000119941
208809_s_at	C6orf62	0.000120286
243337_at	FREM3	0.000122639
241364_at	TMEM57	0.000124683
219099_at	C12orf5	0.000124876
204995_at	CDK5R1	0.000125101
203540_at	GFAP	0.00012533
212096_s_at	MTUS1	0.000126406
212870_at	RASSF3	0.000130708
219889_at	FRAT1	0.00013438
203184_at	FBN2	0.000137935
227341_at	C10orf30	0.000141989
208611_s_at	SPTAN1	0.00014621
1555412_at	FBXL21	0.000146685
205515_at	PRSS12	0.000147873
214023_x_at	TUBB2B	0.000149308
225792_at	HOOK1	0.000151343
224964_s_at	GNG2	0.000155961
239556_at	LOC645513	0.000173087
202720_at	TES	0.000180993
204604_at	PFTK1	0.000184414
218445_at	H2AFY2	0.000188601
219740_at	VASH2	0.000191111
224516_s_at	CXXC5	0.000195435
236308_at	VSTM2A	0.000197447
238850_at	LOC645323	0.000198836
209699_x_at	AKR1C2	0.000200975
206209_s_at	CA4	0.000203575
204850_s_at	DCX	0.00021098
205728_at	ODZ1	0.000225585
235048_at	KIAA0888	0.000226594
227948_at	FGD4	0.000235573
223534_s_at	RPS6KL1	0.0002396
202495_at	TBCC	0.000243636
228570_at	BTBD11	0.000260884
239223_s_at	FBXL20	0.00027315
223886_s_at	RNF146	0.000276871
223621_at	PNMA3	0.000278311
213967_at	RALYL	0.000291211
204072_s_at	FRY	0.000306862
210341_at	MYT1	0.000309991
226433_at	RNF157	0.000312997
206163_at	MAB21L1	0.000322957
40837_at	TLE2	0.000342503
204566_at	PPM1D	0.000353259
201117_s_at	CPE	0.000355424
218824_at	FLJ10781	0.00036301
1553797_a_at	FLJ30594	0.00038442
35685_at	RING1	0.000390532
226086_at	SYT13	0.00041233
214098_at	KIAA1107	0.000434323
214156_at	MYRIP	0.000434816
221901_at	LL22NC03-75B3.6	0.000435427
205206_at	KAL1	0.000458198
204534_at	VTN	0.00046154
204953_at	SNAP91	0.000477549
208806_at	CHD3	0.000481061
210409_at	C6orf124	0.000486699
203498_at	RCAN2	0.000501912
209583_s_at	CD200	0.000501979
214328_s_at	HSP90AA1	0.000508484
204591_at	CHL1	0.00051623
210380_s_at	CACNA1G	0.000517501
218843_at	FNDC4	0.000532471
213920_at	CUX2	0.000547216
214120_at	RFPL1S	0.000547553
210246_s_at	ABCC8	0.000559703
226609_at	DCBLD1	0.000586624
224810_s_at	ANKRD13A	0.000615012
206841_at	PDE6H	0.000616961
231790_at	DMGDH	0.000619089
225540_at	MAP2	0.000620482
206349_at	LGI1	0.000623273
228546_at	DPP6	0.000623336
210970_s_at	IBTK	0.000640829
235278_at	MACROD2	0.00064657
206493_at	ITGA2B	0.000649093
219682_s_at	TBX3	0.00065121
226364_at	HIP1	0.000672236
226822_at	STOX2	0.000676992
213866_at	SAMD14	0.00069014
210751_s_at	RGN	0.000694606
211474_s_at	SERPINB6	0.000741636
215017_s_at	FNBP1L	0.000744086
204141_at	TUBB2A	0.000745569
225185_at	MRAS	0.000759042
213309_at	PLCL2	0.000770565
206203_at	RCVRN	0.000786942
226518_at	KCTD10	0.000787491
205110_s_at	FGF13	0.000863252
1556057_s_at	NEUROD1	0.000894589
200884_at	CKB	0.000917024
223654_s_at	BRUNOL4	0.000917621
218394_at	ROGDI	0.000920652
212982_at	ZDHHC17	0.000923316
210017_at	MALT1	0.000926892
225048_at	PHF10	0.000939032
224524_s_at	ASB3	0.000940989
226747_at	TXNDC16	0.000961385
201304_at	NDUFA5	0.000970022

## Sheet: E vs ABCD
#Correlationtype: transform_2log
#t-tested: 0.001 fdr
#Minimal presentcalls: 1
Highly expressed genes in cluster E vs ABCD
#H:probeset	HUGO	p-value
231257_at	TCERG1L	3.59767e-14
218950_at	CENTD3	4.1631e-12
203619_s_at	FAIM2	2.96696e-11
223603_at	ZNF179	8.29639e-11
201983_s_at	EGFR	6.55034e-10
204836_at	GLDC	2.33101e-09
222005_s_at	GNG3	2.51437e-09
236456_at	PTPN5	3.81362e-09
227210_at	SFMBT2	4.47249e-09
219255_x_at	IL17RB	6.71299e-09
227468_at	CPT1C	7.00597e-09
206702_at	TEK	7.55663e-09
211031_s_at	CLIP2	1.55746e-08
219170_at	LOC731565,FSD1	2.66282e-08
205359_at	AKAP6	3.721e-08
236465_at	RNF175	3.88584e-08
232553_at	PCYT1B	4.3375e-08
226918_at	JPH4	4.68464e-08
215518_at	STXBP5L	5.93158e-08
239118_at	KCNA2	6.12271e-08
213241_at	PLXNC1	6.71129e-08
230551_at	KSR2	7.16189e-08
213478_at	RP1-21O18.1	9.06053e-08
227365_at	ATCAY	1.0275e-07
228956_at	UGT8	1.14398e-07
212560_at	C11orf32	1.61706e-07
225871_at	STEAP2	1.62616e-07
218952_at	PCSK1N	2.16578e-07
228935_at	SLC4A8	2.56968e-07
229085_at	LRRC3B	3.77901e-07
228981_at	TMEM169	3.86542e-07
203476_at	TPBG	4.72997e-07
228537_at	GLI2	5.05771e-07
226972_s_at	CCDC136	5.24282e-07
212358_at	CLIP3	5.38822e-07
214978_s_at	PPFIA4	5.9584e-07
227997_at	IL17RD	6.45666e-07
206984_s_at	RIT2	9.88196e-07
226338_at	TMEM55A	1.02493e-06
202897_at	SIRPA	1.05454e-06
213587_s_at	ATP6V0E2	1.24875e-06
218953_s_at	PCYOX1L	1.4221e-06
205320_at	APC2	1.5355e-06
227544_at	C14orf83	1.5424e-06
219591_at	CEND1	1.58559e-06
1569256_a_at	FAM43B	1.68172e-06
244694_at	LOC402665	1.71199e-06
239320_at	LRRC4B	1.71812e-06
216331_at	ITGA7	1.73797e-06
205730_s_at	ABLIM3	1.7417e-06
230597_at	SLC7A3	1.85435e-06
228608_at	NALCN	2.38753e-06
218087_s_at	SORBS1	2.4834e-06
204813_at	MAPK10	2.59788e-06
236701_at	GSG1L	2.68745e-06
205500_at	C5	2.8192e-06
213664_at	SLC1A1	2.9512e-06
212850_s_at	LRP4	3.15161e-06
203509_at	SORL1	3.36239e-06
226112_at	SGCB	3.43637e-06
219279_at	DOCK10	3.61212e-06
244403_at	CRB1	3.88973e-06
218802_at	CCDC109B	4.20581e-06
214927_at	ITGBL1	5.35808e-06
215081_at	KIAA1024	5.52497e-06
203595_s_at	IFIT5	5.62365e-06
237945_at	MEG8	5.77485e-06
213752_at	RP1-21O18.1,RP1-21O18.1	6.21981e-06
212070_at	GPR56	7.02136e-06
223313_s_at	MAGED4,MAGED4B	7.54977e-06
219049_at	ChGn	8.30496e-06
215104_at	NRIP2	8.57611e-06
205364_at	ACOX2	8.82356e-06
221864_at	ORAI3	8.91745e-06
227812_at	TNFRSF19	8.97768e-06
203069_at	SV2A	9.38978e-06
205373_at	CTNNA2	1.0217e-05
218309_at	CAMK2N1	1.06061e-05
244885_at	EBF2	1.11754e-05
209459_s_at	ABAT	1.12536e-05
1561394_s_at	RP5-1054A22.3	1.14685e-05
228937_at	C13orf31	1.14986e-05
227168_at	MIAT	1.20264e-05
206022_at	NDP	1.22103e-05
235375_x_at	TTC9B	1.27198e-05
228665_at	CYYR1	1.29783e-05
221307_at	KCNIP1	1.30866e-05
225136_at	PLEKHA2	1.35171e-05
221558_s_at	LEF1	1.3735e-05
229302_at	TMEM178	1.4017e-05
209765_at	ADAM19	1.4694e-05
240572_s_at	LOC374443	1.47338e-05
212099_at	RHOB	1.59091e-05
225764_at	ETV6	1.67567e-05
232305_at	HMGCLL1	1.69535e-05
208763_s_at	TSC22D3	1.71558e-05
202986_at	ARNT2	1.7277e-05
230288_at	FGF14	1.91474e-05
231118_at	ANKRD35	1.98075e-05
208012_x_at	SP110	2.08403e-05
213436_at	CNR1	2.3194e-05
230224_at	LOC644353	2.38521e-05
229009_at	SIX5	2.50352e-05
227370_at	KIAA1946	2.51021e-05
200697_at	HK1	2.53356e-05
213435_at	SATB2	2.69762e-05
231887_s_at	KIAA1274	2.78582e-05
214217_at	GRM5	2.80141e-05
205368_at	FAM131B	2.90464e-05
228038_at	SOX2	2.92786e-05
214933_at	CACNA1A	3.069e-05
227376_at	GLI3	3.14178e-05
209839_at	DNM3	3.20636e-05
213939_s_at	RUFY3	3.40132e-05
216869_at	PDE1C	3.59603e-05
206756_at	CHST7	3.60508e-05
228185_at	ZNF25	3.63526e-05
236359_at	SCN4B	3.91824e-05
230353_at	LOC284112	3.9398e-05
227192_at	PRRT2	3.95679e-05
219093_at	PID1	4.266e-05
237515_at	TMEM56	4.32212e-05
219726_at	NLGN3	4.32504e-05
243432_at	LOC642891	4.34524e-05
221790_s_at	LDLRAP1	4.35068e-05
209871_s_at	APBA2	4.39478e-05
224701_at	PARP14	4.52754e-05
228624_at	TMEM144	4.53683e-05
213601_at	SLIT1	4.73844e-05
223322_at	RASSF5	4.94105e-05
213261_at	LBA1	5.07888e-05
227949_at	PHACTR3	5.10661e-05
210056_at	RND1	5.43014e-05
219230_at	TMEM100	5.53276e-05
1557345_at	LOC283516	5.73477e-05
206089_at	NELL1	5.811e-05
213791_at	PENK	5.98892e-05
227626_at	PAQR8	6.28061e-05
228121_at	TGFB2	6.35978e-05
230087_at	PRIMA1	6.49577e-05
213955_at	MYOZ3	6.68858e-05
1558404_at	LOC644242	6.75795e-05
57715_at	FAM26B	6.79106e-05
206157_at	PTX3	6.95866e-05
230287_at	SGSM1	7.02033e-05
229177_at	MGC45438	7.1385e-05
209755_at	NMNAT2	7.59861e-05
202242_at	TSPAN7	7.76833e-05
203758_at	CTSO	7.7866e-05
237719_x_at	RGS7BP	8.01645e-05
206355_at	GNAL	8.16754e-05
226018_at	C7orf41	8.18776e-05
206477_s_at	NOVA2	8.62949e-05
209348_s_at	MAF	8.68003e-05
1563638_at	FAM18A	8.86121e-05
206167_s_at	ARHGAP6	9.15911e-05
206939_at	DCC	9.43349e-05
204889_s_at	NEURL	0.000100646
229234_at	ZC3H12B	0.000104038
230919_at	ZNF233	0.000109954
206448_at	ZNF365	0.000119069
229978_at	LOC440338	0.00012165
226743_at	SLFN11	0.000122372
208212_s_at	ALK	0.000126522
205880_at	PRKD1	0.00012796
235289_at	EIF5A2	0.000128899
232181_at	LOC153346	0.000131136
215522_at	SORCS3	0.000133194
204446_s_at	ALOX5	0.000139947
226402_at	CYP2U1	0.000142064
243804_at	MTMR7	0.000143614
233076_at	C10orf39	0.000145403
205107_s_at	EFNA4	0.000147193
233249_at	LOC730200	0.000152357
213847_at	PRPH	0.000156346
204929_s_at	VAMP5	0.00016295
204513_s_at	ELMO1	0.000164539
206546_at	SYCP2	0.000169985
211167_s_at	GCK	0.000170633
227188_at	C21orf63	0.000178588
211742_s_at	EVI2B	0.000187645
219695_at	SMPD3	0.000193612
1558217_at	SLFN13	0.000195807
205582_s_at	GGTLA1	0.000198629
41577_at	PPP1R16B	0.000199067
229974_at	EVC2	0.000205109
228964_at	PRDM1	0.000205944
1555752_at	STH	0.000217846
205269_at	LCP2	0.000218389
231223_at	CSMD1	0.000221161
239139_at	CPNE9	0.000223465
1555385_at	B4GALNT1	0.000225831
207012_at	MMP16	0.000227461
205508_at	SCN1B	0.000234956
209651_at	TGFB1I1	0.000239777
202869_at	OAS1	0.000240577
230606_at	GJD3	0.000242121
209159_s_at	NDRG4	0.00025121
204236_at	FLI1	0.000253043
1570397_x_at	FAM66C	0.000256605
1562403_a_at	SLC8A3	0.00025945
213395_at	MLC1	0.000261478
233547_x_at	PDE1A	0.000268425
242541_at	ABCA9	0.000269399
220102_at	FOXL2	0.00026969
223454_at	CXCL16	0.000270022
205336_at	PVALB	0.00027193
212386_at	TCF4	0.000274212
231930_at	ELMOD1	0.000276556
236141_at	NBLA00301	0.000279022
229055_at	GPR68	0.000281049
210292_s_at	PCDH11X,PCDH11Y	0.00028494
206480_at	LTC4S	0.000285587
233110_s_at	BCL2L12	0.000294202
227607_at	STAMBPL1	0.0002951
210612_s_at	SYNJ2	0.000299996
213224_s_at	LOC92482	0.000303784
226056_at	CDGAP	0.000309045
213497_at	ABTB2	0.000309488
208873_s_at	REEP5	0.000317102
205646_s_at	PAX6	0.000323572
226677_at	ZNF521	0.000325366
227279_at	TCEAL3	0.00033065
218986_s_at	FLJ20035	0.000331369
210261_at	KCNK2	0.000332845
220214_at	ZNF215	0.000333526
223749_at	C1QTNF2	0.00033589
201864_at	GDI1	0.000336671
204422_s_at	FGF2	0.000336712
203296_s_at	ATP1A2	0.000340042
230472_at	IRX1	0.000340871
202289_s_at	TACC2	0.000350025
230191_at	TTBK1	0.000356079
227782_at	ZBTB7C	0.000368784
229916_at	ENPP6	0.000371078
237591_at	FLJ42957	0.000373974
225998_at	GAB1	0.000375675
225763_at	RCSD1	0.000377808
229404_at	TWIST2	0.00037791
226769_at	FIBIN	0.000390311
1556034_s_at	MTMR11	0.000394367
209994_s_at	ABCB1,ABCB4	0.000406877
219686_at	STK32B	0.000410738
219179_at	DACT1	0.0004126
230458_at	SLC45A1	0.000413428
229340_at	NKAPL	0.000425655
236692_at	LOC729839	0.000425878
200762_at	DPYSL2	0.000428119
228044_at	C13orf21	0.000428535
230045_at	CNTN2	0.000448482
225990_at	BOC	0.000468026
205896_at	SLC22A4	0.000479916
206258_at	ST8SIA5	0.000486994
228771_at	ADRBK2	0.000489132
211343_s_at	COL13A1	0.000498183
241383_at	LOC201181	0.00050341
238462_at	STS-1	0.000507386
219837_s_at	CYTL1	0.000508171
219764_at	FZD10	0.000524078
223614_at	C8orf57	0.000524304
236632_at	LOC646576	0.000541067
238426_at	TMEM130	0.000547455
203778_at	MANBA	0.000548301
204471_at	GAP43	0.000554691
218675_at	SLC22A17	0.000557206
205331_s_at	REEP2	0.000567904
220429_at	NDST3	0.000575444
236172_at	LTB4R	0.000593162
211603_s_at	ETV4	0.000595316
218704_at	RNF43	0.000601325
206850_at	RASL10A	0.000612907
216264_s_at	LAMB2	0.000616399
209568_s_at	RGL1	0.000616982
230497_at	BRUNOL5	0.000618498
213093_at	PRKCA	0.000620199
204265_s_at	GPSM3	0.000633899
206017_at	KIAA0319	0.00063711
222008_at	COL9A1	0.000639873
202957_at	HCLS1	0.000652032
226436_at	RASSF4	0.000652366
211700_s_at	TRO	0.000664747
229459_at	FAM19A5	0.000697942
213135_at	TIAM1	0.000717219
226122_at	PLEKHG1	0.000721168
203695_s_at	DFNA5	0.000738271
1552487_a_at	BNC1	0.000745025
1555253_at	COL25A1	0.000751038
219464_at	CA14	0.000764562
216944_s_at	ITPR1	0.00076474
210845_s_at	PLAUR	0.000766477
229800_at	DCLK1	0.00076664
211267_at	HESX1	0.000770784
1562226_at	FLJ14712,LOC730608	0.000790396
227868_at	LOC154761	0.000792731
205016_at	TGFA	0.000806959
220618_s_at	ZCWPW1	0.000809415
210331_at	HECW1	0.000814682
218843_at	FNDC4	0.000820082
207181_s_at	CASP7	0.000822284
211471_s_at	RAB36	0.000835957
232201_at	NKD2	0.000849617
232024_at	GIMAP2	0.000880939
204912_at	IL10RA	0.000886816
225911_at	NPNT	0.000893295
214608_s_at	EYA1	0.000897317
206747_at	GPRIN2	0.000916278
214180_at	MAN1C1	0.000922087
212912_at	RPS6KA2	0.000932465
212187_x_at	PTGDS	0.000935596
205737_at	KCNQ2	0.000954062
229280_s_at	FLJ22536	0.000958306
211718_at	MGC2889	0.000977232
231666_at	PAX3	0.000985967
209337_at	PSIP1	0.000986156
244050_at	PTPLAD2	0.000987268
238440_at	CLYBL	0.000989471
Lowly expressed genes in cluster E va ABCD
#H:probeset	HUGO	p-value
208680_at	PRDX1	1.25879e-10
206456_at	GABRA5	2.77673e-09
202734_at	TRIP10	1.77997e-08
203819_s_at	IGF2BP3	9.61123e-08
206018_at	FOXG1	1.28862e-07
203017_s_at	SSX2IP	2.22735e-07
223393_s_at	TSHZ3	4.69988e-07
218462_at	BXDC5	5.42187e-07
233030_at	PNPLA3	5.42541e-07
212510_at	GPD1L	8.83679e-07
1558508_a_at	C1orf53	1.00165e-06
223305_at	MGC13379	1.08253e-06
225728_at	SORBS2	1.30266e-06
218907_s_at	LRRC61	1.73492e-06
224451_x_at	ARHGAP9	2.51452e-06
219054_at	C5orf23	4.19979e-06
207076_s_at	ASS1	4.44815e-06
222477_s_at	TM7SF3	5.01261e-06
208799_at	PSMB5	6.3157e-06
208999_at	SEPT8	7.19543e-06
204099_at	SMARCD3	1.042e-05
201740_at	NDUFS3	1.49824e-05
212538_at	DOCK9	1.64487e-05
225201_s_at	MRPL14	1.92202e-05
223194_s_at	C6orf85	2.006e-05
207706_at	USH2A	2.19046e-05
202337_at	PMF1	2.64835e-05
218623_at	HMP19	2.67633e-05
221853_s_at	NOMO1,NOMO2,NOMO3	3.19975e-05
238478_at	BNC2	3.42973e-05
219696_at	C1orf218	3.48396e-05
221791_s_at	CCDC72	4.1995e-05
204797_s_at	EML1	4.34716e-05
220611_at	DAB1	4.41561e-05
229927_at	LEMD1	4.69192e-05
201597_at	COX7A2	5.53166e-05
203940_s_at	VASH1	6.65741e-05
203246_s_at	TUSC4	6.99505e-05
226416_at	THEX1	7.73654e-05
218488_at	EIF2B3	0.000100593
219295_s_at	PCOLCE2	0.000128955
218334_at	THOC7	0.000131508
242297_at	RREB1	0.000132748
204794_at	DUSP2	0.000136504
1556051_a_at	BICD1	0.000156413
214672_at	TTLL5	0.000158153
225546_at	EEF2K	0.000161213
232568_at	MGC24103	0.000170014
201323_at	EBNA1BP2	0.000171051
244103_at	C1orf55	0.000171126
219293_s_at	OLA1	0.000172204
203881_s_at	DMD	0.00018823
226352_at	JMY	0.000193561
213849_s_at	PPP2R2B	0.000194388
227271_at	FGF11	0.000226179
210102_at	LOH11CR2A	0.0002522
225772_s_at	C12orf62	0.000297539
223034_s_at	C1orf43	0.000298789
206241_at	KPNA5	0.00030661
1554069_at	EPHA8	0.000314321
223266_at	ALS2CR2	0.000323747
216199_s_at	MAP3K4	0.000350225
225000_at	PRKAR2A	0.000350267
203857_s_at	PDIA5	0.00038202
220830_at	IMPG2	0.000384422
233996_x_at	LOC727945	0.000390302
209238_at	STX3	0.000395801
236290_at	DOK6	0.000420349
213671_s_at	MARS	0.00046475
221610_s_at	STAP2	0.000475578
206596_s_at	NRL	0.000512578
226078_at	RPUSD1	0.000523859
225870_s_at	TRAPPC5	0.000555927
229337_at	USP2	0.000609409
219298_at	ECHDC3	0.000611916
204229_at	SLC17A7	0.00063442
218605_at	TFB2M	0.000654767
221821_s_at	C12orf41	0.000656616
230903_s_at	C8orf42	0.000659176
203714_s_at	TBCE	0.000661739
226233_at	B3GALNT2	0.000673536
218253_s_at	LGTN	0.000683506
204208_at	RNGTT	0.000690155
227059_at	GPC6	0.000697447
218336_at	PFDN2	0.000721278
242128_at	OTX2	0.000773102
218735_s_at	ZNF544	0.000792246
201757_at	NDUFS5	0.000891493
200896_x_at	HDGF	0.000920769
200882_s_at	PSMD4	0.000924751
209861_s_at	METAP2	0.000925447
200048_s_at	JTB	0.000970897
226193_x_at	CBWD1	0.000972382
209317_at	POLR1C	0.000974835

## Sheet: AB vs CDE
#Correlationtype: transform_2log
#t-tested: 0.001 fdr
#Minimal presentcalls: 1
Highly expressed genes in cluster AB vs CDE
#H:probeset	HUGO	p-value
209651_at	TGFB1I1	2.95265e-20
242455_at	POU3F2	5.40133e-19
218802_at	CCDC109B	6.93168e-19
224733_at	CMTM3	1.60801e-18
218285_s_at	BDH2	3.41723e-17
216262_s_at	TGIF2	9.10961e-17
227764_at	LYPD6	2.22275e-16
224694_at	ANTXR1	3.73414e-16
224894_at	YAP1	3.86022e-16
235606_at	LOC344595	9.72865e-16
205463_s_at	PDGFA	1.04582e-15
225764_at	ETV6	2.25132e-15
219213_at	JAM2	2.47869e-15
211962_s_at	ZFP36L1	2.99125e-15
1555889_a_at	CRTAP	5.45859e-15
204030_s_at	SCHIP1	7.7587e-15
213414_s_at	RPS19	1.7907e-14
218330_s_at	NAV2	2.20593e-14
209191_at	TUBB6	5.36852e-14
214812_s_at	MOBKL1B	5.52874e-14
204836_at	GLDC	5.9142e-14
211675_s_at	MDFIC	5.91673e-14
212698_s_at	SEPT10	6.32079e-14
203187_at	DOCK1	6.58458e-14
201069_at	MMP2	7.2764e-14
228263_at	GRASP	8.90727e-14
213435_at	SATB2	9.07581e-14
218313_s_at	GALNT7	1.45821e-13
226326_at	PCGF5	1.81635e-13
202252_at	RAB13	2.03294e-13
232008_s_at	BBX	3.24194e-13
203038_at	PTPRK	4.86294e-13
230730_at	SGCD	4.8946e-13
212915_at	PDZRN3	5.27965e-13
228141_at	LOC493869	5.37669e-13
203729_at	EMP3	6.94434e-13
221024_s_at	SLC2A10	6.96249e-13
209568_s_at	RGL1	8.23164e-13
208659_at	CLIC1	9.17029e-13
227983_at	MGC7036	9.27361e-13
204759_at	RCBTB2	1.08036e-12
215028_at	SEMA6A	1.42362e-12
213001_at	ANGPTL2	1.43201e-12
227816_at	NTN1	1.5363e-12
202443_x_at	NOTCH2	2.3931e-12
219170_at	LOC731565,FSD1	2.48487e-12
224955_at	TEAD1	3.1959e-12
213249_at	FBXL7	3.50856e-12
226338_at	TMEM55A	3.7929e-12
212364_at	MYO1B	3.90251e-12
201397_at	PHGDH	4.18442e-12
222453_at	CYBRD1	5.37251e-12
231851_at	RAVER2	5.41797e-12
217028_at	CXCR4	6.3428e-12
221510_s_at	GLS	6.46813e-12
203999_at	SYT1	7.45028e-12
213051_at	ZC3HAV1	7.68027e-12
218213_s_at	C11orf10	8.76609e-12
214431_at	GMPS	9.18308e-12
209605_at	TST	9.7085e-12
211967_at	TMEM123	1.06804e-11
205698_s_at	MAP2K6	1.19273e-11
204285_s_at	PMAIP1	1.33278e-11
234974_at	GALM	1.34985e-11
212586_at	CAST	1.48876e-11
200652_at	SSR2	1.64839e-11
204967_at	SHROOM2	1.92935e-11
218589_at	P2RY5	2.12127e-11
223001_at	DC2	2.30451e-11
226766_at	ROBO2	2.30657e-11
201761_at	MTHFD2	2.41524e-11
202096_s_at	TSPO	2.64377e-11
212070_at	GPR56	2.67128e-11
238021_s_at	hCG_1815491	2.69901e-11
231984_at	MTAP	2.88943e-11
210139_s_at	PMP22	3.14732e-11
229523_at	TTMA	3.17755e-11
200024_at	LOC392424,RPS5	3.59027e-11
213110_s_at	COL4A5	4.34479e-11
216264_s_at	LAMB2	4.62955e-11
223307_at	CDCA3	4.98425e-11
200003_s_at	RPL28	5.61021e-11
203524_s_at	MPST	5.65456e-11
220495_s_at	TXNDC15	6.02301e-11
204105_s_at	NRCAM	6.12616e-11
228956_at	UGT8	6.3147e-11
226521_s_at	CCDC98	6.93433e-11
200081_s_at	RPS6	7.08996e-11
225975_at	PCDH18	8.41891e-11
202894_at	EPHB4	9.05364e-11
209153_s_at	TCF3	9.18435e-11
214351_x_at	LOC388344,RPL13	9.59414e-11
201406_at	RPL36A,LOC729362	1.05139e-10
212418_at	ELF1	1.3931e-10
214143_x_at	SLC36A2,RPL24	1.50005e-10
210719_s_at	HMG20B	1.76249e-10
212734_x_at	RPL13	1.77964e-10
212345_s_at	CREB3L2	1.81633e-10
201896_s_at	PSRC1	1.90181e-10
223253_at	EPDR1	1.93383e-10
226408_at	TEAD2	2.02163e-10
201460_at	MAPKAPK2	2.05426e-10
213908_at	WHDC1L1	2.07889e-10
213194_at	ROBO1	2.15739e-10
214167_s_at	RPLP0-like,RPLP0,LOC643779	2.41293e-10
205087_at	RWDD3	2.50809e-10
202606_s_at	TLK1	2.54364e-10
211972_x_at	RPLP0,LOC643779	2.54443e-10
200013_at	RPL24	2.62068e-10
227307_at	TSPAN18	2.67935e-10
202133_at	WWTR1	2.91046e-10
221475_s_at	RPL15	2.93103e-10
224906_at	TMEM16F	3.26453e-10
238002_at	GOLIM4	3.43391e-10
200031_s_at	RPS11	3.7177e-10
205573_s_at	SNX7	4.03376e-10
223095_at	MARVELD1	4.09011e-10
209379_s_at	KIAA1128	4.17148e-10
204359_at	FLRT2	4.53784e-10
225990_at	BOC	4.6113e-10
228665_at	CYYR1	4.64513e-10
200600_at	MSN	4.85287e-10
204069_at	MEIS1	5.23558e-10
224870_at	KIAA0114	5.49624e-10
204068_at	STK3	5.50528e-10
202075_s_at	PLTP	5.62189e-10
214853_s_at	SHC1	6.16222e-10
202207_at	ARL4C	6.18488e-10
217865_at	RNF130	6.58122e-10
216570_x_at	LOC646417	6.72252e-10
244246_at	MIPOL1	6.83514e-10
203034_s_at	hCG_21078,RPL27A	7.52132e-10
226785_at	ATP11C	7.59426e-10
224719_s_at	C12orf57	7.70584e-10
228307_at	EMILIN3	7.85208e-10
213061_s_at	NTAN1	7.90067e-10
209129_at	TRIP6	8.4475e-10
231832_at	GALNT4	8.60612e-10
211715_s_at	BDH1	9.3181e-10
226538_at	MAN2A1	9.43191e-10
200074_s_at	RPL14L,LOC649821,RPL14	9.88925e-10
209505_at	NR2F1	9.99742e-10
212121_at	TCTN3	1.08657e-09
221019_s_at	COLEC12	1.34628e-09
221691_x_at	NPM1	1.35158e-09
213969_x_at	RPL29	1.37239e-09
200082_s_at	RPS7,LOC644315	1.37745e-09
219162_s_at	MRPL11	1.42076e-09
219479_at	KDELC1	1.42164e-09
243198_at	TEX9	1.45304e-09
208921_s_at	SRI	1.49975e-09
208695_s_at	RPL39	1.55228e-09
203827_at	WIPI1	1.61573e-09
205359_at	AKAP6	1.77152e-09
206335_at	GALNS	1.77628e-09
218823_s_at	KCTD9	1.81384e-09
209561_at	THBS3	1.86367e-09
226837_at	SPRED1	1.86535e-09
225235_at	TSPAN17	1.98662e-09
222005_s_at	GNG3	2.0003e-09
203625_x_at	SKP2	2.00948e-09
201105_at	LGALS1	2.01031e-09
229491_at	NHEDC2	2.05332e-09
228035_at	STK33	2.15753e-09
36553_at	ASMTL	2.15886e-09
217846_at	QARS	2.15937e-09
221767_x_at	HDLBP	2.29211e-09
208904_s_at	RPS28,LOC645899,LOC646195	2.29761e-09
205888_s_at	JAKMIP2	2.30363e-09
225651_at	UBE2E2	2.35715e-09
205990_s_at	WNT5A	2.65796e-09
212158_at	SDC2	2.69385e-09
227249_at	NDE1	2.71768e-09
219464_at	CA14	2.729e-09
202465_at	PCOLCE	2.77564e-09
200063_s_at	LOC399804,NPM1	2.84586e-09
209955_s_at	FAP	2.8778e-09
205126_at	VRK2	3.00824e-09
221269_s_at	SH3BGRL3	3.09184e-09
216620_s_at	ARHGEF10	3.18513e-09
225202_at	RHOBTB3	3.33982e-09
225605_at	TP53I13	3.35961e-09
213687_s_at	RPL35A	3.49805e-09
200909_s_at	RPLP2	3.53457e-09
203164_at	SLC33A1	3.99545e-09
1556039_s_at	GPR173	4.0079e-09
226283_at	WDR51B	4.04715e-09
210646_x_at	RPL13A	4.12499e-09
226131_s_at	RPS16	4.77299e-09
200869_at	LOC390354,RPL18A	4.94108e-09
208836_at	ATP1B3	5.04203e-09
213374_x_at	HIBCH	5.22072e-09
1558956_s_at	IFT80	5.26342e-09
203107_x_at	RPS2	5.35369e-09
218102_at	DERA	5.36548e-09
208782_at	FSTL1	5.38571e-09
204319_s_at	RGS10	5.58709e-09
202428_x_at	DBI	5.64496e-09
231257_at	TCERG1L	5.73354e-09
202313_at	PPP2R2A	5.99926e-09
226670_s_at	C20orf119	6.30214e-09
213941_x_at	RPS7	6.38559e-09
222690_s_at	TMEM39A	6.48961e-09
201063_at	RCN1	6.95562e-09
200826_at	SNRPD2	7.33655e-09
200651_at	GNB2L1	7.97693e-09
208923_at	CYFIP1	8.10893e-09
1555575_a_at	KDELR1	8.11553e-09
215157_x_at	PABPC1	8.53992e-09
203706_s_at	FZD7	9.52854e-09
208113_x_at	PABPC3	9.67905e-09
225673_at	MYADM	9.8436e-09
224395_s_at	RNF7	9.91376e-09
221700_s_at	UBA52	9.96763e-09
228033_at	E2F7	1.04788e-08
205677_s_at	DLEU1	1.08179e-08
203643_at	ERF	1.2158e-08
201358_s_at	COPB1	1.25167e-08
219161_s_at	CKLF	1.26267e-08
216342_x_at	LOC390183,LOC442162	1.28272e-08
226793_at	LOC283267	1.29976e-08
218021_at	DHRS4,DHRS4L2	1.32374e-08
201398_s_at	TRAM1	1.38205e-08
228537_at	GLI2	1.40225e-08
200617_at	KIAA0152	1.42937e-08
200086_s_at	COX4I1	1.43571e-08
226335_at	RPS6KA3	1.46235e-08
216032_s_at	ERGIC3	1.48511e-08
212129_at	NIPA2	1.49435e-08
218194_at	REXO2	1.52002e-08
225464_at	FRMD6	1.63565e-08
218007_s_at	RPS27L	1.64664e-08
218491_s_at	THYN1	1.64687e-08
222411_s_at	SSR3	1.69918e-08
211042_x_at	MCAM	1.71748e-08
218629_at	SMO	1.7604e-08
214835_s_at	SUCLG2	1.76786e-08
225399_at	C1orf19	1.81426e-08
219122_s_at	THG1L	1.85231e-08
219523_s_at	ODZ3	1.85589e-08
203113_s_at	EEF1D	1.89766e-08
225806_at	JUB	2.25058e-08
226221_at	KIAA1432	2.32822e-08
200859_x_at	FLNA	2.36503e-08
203313_s_at	TGIF1	2.42595e-08
1557411_s_at	SLC25A43	2.49473e-08
213588_x_at	RPL14	2.54687e-08
212530_at	NEK7	2.5484e-08
201968_s_at	PGM1	2.64922e-08
217774_s_at	HSPC152	2.65771e-08
224596_at	SLC44A1	2.68313e-08
203211_s_at	MTMR2	2.77096e-08
211927_x_at	EEF1G,LOC729998	2.82798e-08
209267_s_at	SLC39A8	2.88999e-08
200645_at	GABARAP	2.91002e-08
217043_s_at	MFN1	2.98013e-08
208796_s_at	CCNG1	3.02564e-08
203131_at	PDGFRA	3.03205e-08
200091_s_at	RPS25	3.03932e-08
212687_at	LIMS1	3.13126e-08
200819_s_at	RPS15	3.16376e-08
214430_at	GLA	3.22656e-08
36711_at	MAFF	3.32648e-08
219296_at	ZDHHC13	3.39012e-08
223495_at	CCDC8	3.42769e-08
200936_at	RPL8	3.57716e-08
227141_at	TYW3	3.60358e-08
202003_s_at	ACAA2	3.67541e-08
224802_at	NDFIP2	3.689e-08
210844_x_at	CTNNA1	3.74243e-08
202336_s_at	PAM	3.8581e-08
211710_x_at	RPL4	3.90996e-08
208454_s_at	PGCP	3.96451e-08
200009_at	GDI2	3.97954e-08
200763_s_at	RPLP1	4.0587e-08
218502_s_at	TRPS1	4.11721e-08
211487_x_at	RPS17	4.17269e-08
221558_s_at	LEF1	4.29255e-08
224710_at	RAB34	4.35091e-08
205603_s_at	DIAPH2	4.38729e-08
225415_at	DTX3L	4.62014e-08
210239_at	IRX5	4.64965e-08
207714_s_at	SERPINH1	4.70806e-08
212670_at	ELN	4.93673e-08
226157_at	TFDP2	4.93765e-08
200663_at	CD63	4.99449e-08
217988_at	CCNB1IP1	5.39382e-08
218889_at	NOC3L	5.48538e-08
201938_at	CDK2AP1	5.61591e-08
222229_x_at	LOC392501	5.73024e-08
218418_s_at	ANKRD25	5.87693e-08
200958_s_at	SDCBP	6.08493e-08
200897_s_at	PALLD	6.44167e-08
205173_x_at	CD58	6.64439e-08
225582_at	KIAA1754	6.78091e-08
225898_at	WDR54	6.81816e-08
1555600_s_at	APOL4	6.89259e-08
225230_at	TMEM77	7.07446e-08
205667_at	WRN	7.32508e-08
229980_s_at	SNX5	7.34068e-08
212386_at	TCF4	7.71578e-08
213347_x_at	RPS4X	7.97392e-08
224899_s_at	LOC728866,RP11-217H1.1	7.99147e-08
225688_s_at	PHLDB2	8.19735e-08
212761_at	TCF7L2	8.206e-08
221591_s_at	FAM64A	8.29246e-08
225367_at	PGM2	8.43919e-08
202950_at	CRYZ	8.47666e-08
200099_s_at	LOC439992,RPS3A	9.04802e-08
219628_at	ZMAT3	9.26093e-08
210555_s_at	NFATC3	9.26769e-08
201236_s_at	BTG2	9.28139e-08
212077_at	CALD1	9.69834e-08
226722_at	FAM20C	9.72968e-08
213698_at	ZMYM6	9.9008e-08
216348_at	LOC402057,RPS17	1.01363e-07
225390_s_at	KLF13	1.01741e-07
228981_at	TMEM169	1.03854e-07
234303_s_at	GPR85	1.04001e-07
201013_s_at	PAICS	1.04827e-07
200019_s_at	FAU	1.07464e-07
214394_x_at	EEF1DP1,EEF1D	1.07671e-07
216177_at	LOC391132	1.08962e-07
239665_at	LOC441179	1.08969e-07
203044_at	CHSY1	1.09219e-07
212686_at	PPM1H	1.09255e-07
204471_at	GAP43	1.1099e-07
229014_at	FLJ42709	1.11142e-07
201906_s_at	CTDSPL	1.13125e-07
202041_s_at	FIBP	1.18901e-07
204130_at	HSD11B2	1.22879e-07
212713_at	MFAP4	1.2348e-07
202144_s_at	ADSL	1.27161e-07
237116_at	LOC646903	1.2981e-07
208692_at	RPS3	1.29832e-07
200674_s_at	RPL32	1.29841e-07
216806_at	LOC652411	1.30029e-07
200010_at	RPL11	1.30804e-07
202947_s_at	GYPC	1.36591e-07
244403_at	CRB1	1.38279e-07
209329_x_at	HIGD2A	1.42288e-07
219304_s_at	PDGFD	1.4254e-07
57715_at	FAM26B	1.43535e-07
212716_s_at	EIF3K	1.50874e-07
227276_at	PLXDC2	1.51669e-07
203401_at	PRPS2	1.54333e-07
229009_at	SIX5	1.55376e-07
200858_s_at	RPS8	1.5642e-07
217747_s_at	RPS9	1.58553e-07
218950_at	CENTD3	1.66419e-07
224002_s_at	FKBP7	1.69073e-07
226850_at	SUMF1	1.71705e-07
210220_at	FZD2	1.75184e-07
204153_s_at	MFNG	1.76658e-07
209757_s_at	MYCN	1.77405e-07
224741_x_at	GAS5	1.79777e-07
208916_at	SLC1A5	1.84153e-07
212099_at	RHOB	1.92814e-07
222716_s_at	SNX24	1.98051e-07
218383_at	C14orf94	2.0428e-07
227812_at	TNFRSF19	2.11997e-07
200022_at	RPL18	2.12349e-07
213170_at	GPX7	2.13352e-07
201828_x_at	FAM127A	2.13356e-07
226695_at	PRRX1	2.181e-07
213955_at	MYOZ3	2.22853e-07
221514_at	UTP14A	2.28739e-07
216380_x_at	LOC728453,LOC730288	2.317e-07
202621_at	IRF3	2.35184e-07
200609_s_at	WDR1	2.36184e-07
225065_x_at	C17orf45	2.36242e-07
225032_at	FNDC3B	2.36424e-07
215416_s_at	STOML2	2.36649e-07
228713_s_at	HSD17B14	2.40916e-07
202766_s_at	FBN1	2.4246e-07
221580_s_at	JOSD3	2.43008e-07
226965_at	FAM116A	2.43095e-07
238447_at	RBMS3	2.45032e-07
219894_at	MAGEL2	2.46184e-07
209755_at	NMNAT2	2.46808e-07
209348_s_at	MAF	2.59502e-07
232553_at	PCYT1B	2.60341e-07
213345_at	NFATC4	2.60579e-07
204485_s_at	TOM1L1	2.67135e-07
208771_s_at	LTA4H	2.69127e-07
241698_at	RFTN2	2.73915e-07
241401_at	C4orf12	2.79869e-07
201492_s_at	RPL41	2.81821e-07
208758_at	ATIC	2.84563e-07
201572_x_at	DCTD	2.84785e-07
212624_s_at	CHN1	2.89245e-07
41858_at	FRAG1	2.91457e-07
232060_at	ROR1	2.91743e-07
203142_s_at	AP3B1	3.01005e-07
213348_at	CDKN1C	3.03824e-07
202758_s_at	RFXANK	3.14747e-07
200023_s_at	EIF3F	3.19621e-07
222529_at	SLC25A37	3.19693e-07
203196_at	ABCC4	3.34046e-07
208319_s_at	RBM3	3.3442e-07
200602_at	APP	3.34528e-07
227040_at	RP11-50D16.3	3.5325e-07
217850_at	GNL3	3.55457e-07
210976_s_at	PFKM	3.58255e-07
211963_s_at	ARPC5	3.59562e-07
224935_at	EIF2S3	3.65131e-07
211986_at	AHNAK	3.70703e-07
225489_at	TMEM18	3.7771e-07
212423_at	C10orf56	3.82662e-07
221541_at	CRISPLD2	3.89761e-07
201004_at	SSR4	4.02483e-07
208986_at	TCF12	4.02681e-07
222631_at	PI4K2B	4.11345e-07
201897_s_at	CKS1B	4.22598e-07
208647_at	FDFT1	4.27756e-07
227560_at	SFXN2	4.35232e-07
227063_at	C17orf61	4.41752e-07
224866_at	MLSTD2	4.43127e-07
238497_at	TMEM136	4.43189e-07
217989_at	HSD17B11	4.43788e-07
208764_s_at	ATP5G2	4.4744e-07
222056_s_at	FAHD2A	4.48213e-07
214628_at	NHLH1	4.52063e-07
203343_at	UGDH	4.63167e-07
200062_s_at	RPL30	4.64708e-07
207543_s_at	P4HA1	4.67782e-07
219329_s_at	C2orf28	4.69616e-07
219276_x_at	C9orf82	4.86014e-07
204483_at	ENO3	4.95452e-07
221253_s_at	TXNDC5	5.0503e-07
200092_s_at	RPL37	5.31048e-07
203774_at	MTR	5.55252e-07
203388_at	ARRB2	5.70335e-07
221258_s_at	KIF18A	5.72541e-07
201924_at	AFF1	5.7501e-07
200673_at	LAPTM4A	5.94755e-07
213397_x_at	RNASE4	6.04581e-07
201432_at	CAT	6.27684e-07
226261_at	ZNRF2	6.33996e-07
200030_s_at	SLC25A3	6.34668e-07
201290_at	SEC11A	6.35678e-07
213845_at	GRIK2	6.37842e-07
213959_s_at	RPGRIP1L	6.50693e-07
201301_s_at	ANXA4	6.69334e-07
227088_at	PDE5A	6.76658e-07
203477_at	COL15A1	6.83189e-07
210135_s_at	SHOX2	6.88973e-07
202963_at	RFX5	6.90119e-07
226694_at	AKAP2,PALM2-AKAP2	7.06491e-07
218795_at	ACP6	7.141e-07
208645_s_at	RPS14	7.16609e-07
216547_at	LOC127406	7.48453e-07
200018_at	RPS13	7.49021e-07
200807_s_at	HSPD1	7.51874e-07
218027_at	MRPL15	7.64125e-07
201487_at	CTSC	7.64981e-07
200017_at	RPS27A	7.65382e-07
217730_at	TMBIM1	7.6741e-07
217379_at	LOC442171	7.72603e-07
244885_at	EBF2	7.74634e-07
225665_at	ZAK	7.81943e-07
204119_s_at	ADK	7.8339e-07
206147_x_at	SCML2	7.83619e-07
202283_at	SERPINF1	7.8585e-07
209883_at	GLT25D2	8.26805e-07
216862_s_at	MTCP1	8.29405e-07
204976_s_at	AMMECR1	8.29981e-07
203860_at	PCCA	8.3031e-07
225710_at	GNB4	8.41794e-07
223642_at	ZIC2	8.61812e-07
200725_x_at	RPL10	8.75433e-07
204813_at	MAPK10	9.13699e-07
218594_at	HEATR1	9.18262e-07
218059_at	ZNF706	9.21124e-07
214774_x_at	TOX3	9.29445e-07
200903_s_at	AHCY	9.31032e-07
213376_at	ZBTB1	9.59271e-07
1558620_at	ZNF621	9.65278e-07
201426_s_at	VIM	9.665e-07
229362_at	CCDC139	9.69793e-07
217993_s_at	MAT2B	9.75311e-07
212160_at	XPOT	9.80924e-07
208631_s_at	HADHA	1.01525e-06
218973_at	EFTUD1	1.01592e-06
218460_at	HEATR2	1.02091e-06
218986_s_at	FLJ20035	1.02337e-06
211939_x_at	BTF3	1.03227e-06
222428_s_at	LARS	1.03911e-06
217807_s_at	GLTSCR2	1.05736e-06
203126_at	IMPA2	1.0896e-06
213564_x_at	LDHB	1.09758e-06
202598_at	S100A13	1.10234e-06
224837_at	FOXP1	1.10742e-06
212195_at	IL6ST	1.10817e-06
202231_at	EIF3M	1.11298e-06
218526_s_at	RANGRF	1.12893e-06
206039_at	RAB33A	1.13316e-06
207585_s_at	RPL36AL	1.14436e-06
219216_at	ETAA1	1.16058e-06
202027_at	TMEM184B	1.21676e-06
211746_x_at	PSMA1	1.24192e-06
209181_s_at	RABGGTB	1.25107e-06
212476_at	CENTB2	1.26234e-06
209120_at	NR2F2	1.26299e-06
201770_at	SNRPA	1.29167e-06
208837_at	TMED3	1.30688e-06
218376_s_at	MICAL1	1.31975e-06
219410_at	TMEM45A	1.32274e-06
1555501_s_at	RSRC1	1.32938e-06
210852_s_at	AASS	1.33926e-06
204082_at	PBX3	1.39086e-06
203787_at	SSBP2	1.39183e-06
212085_at	SLC25A6	1.49103e-06
200741_s_at	RPS27	1.49337e-06
227195_at	ZNF503	1.49781e-06
227322_s_at	BCCIP	1.50648e-06
212018_s_at	RSL1D1	1.50937e-06
226918_at	JPH4	1.53336e-06
201438_at	COL6A3	1.5345e-06
1554667_s_at	METTL8	1.54629e-06
236110_at	LOC147343	1.56356e-06
200634_at	PFN1	1.5643e-06
218145_at	TRIB3	1.57344e-06
203621_at	NDUFB5	1.57609e-06
201217_x_at	RPL3	1.5925e-06
223276_at	MST150	1.60031e-06
210260_s_at	TNFAIP8	1.60534e-06
212737_at	GM2A	1.60564e-06
218204_s_at	FYCO1	1.62653e-06
200781_s_at	RPS15A,LOC646819	1.67384e-06
203988_s_at	FUT8	1.75494e-06
202009_at	TWF2	1.75522e-06
225579_at	PQLC3	1.78737e-06
200834_s_at	RPS21	1.80758e-06
213578_at	BMPR1A	1.81544e-06
202946_s_at	BTBD3	1.84128e-06
219537_x_at	DLL3	1.84531e-06
219093_at	PID1	1.85185e-06
208646_at	RPS14,MGC87895	1.89575e-06
227376_at	GLI3	1.90083e-06
219762_s_at	RPL36,LOC651600	1.91217e-06
204672_s_at	ANKRD6	1.9122e-06
213080_x_at	RPL5	1.94201e-06
201587_s_at	IRAK1	1.96342e-06
219165_at	PDLIM2	2.01273e-06
208636_at	ACTN1	2.0546e-06
218749_s_at	SLC24A6	2.0561e-06
210454_s_at	KCNJ6	2.06677e-06
228044_at	C13orf21	2.06722e-06
213306_at	MPDZ	2.07349e-06
218319_at	PELI1	2.10683e-06
201801_s_at	SLC29A1	2.14136e-06
219025_at	CD248	2.15627e-06
228335_at	CLDN11	2.16085e-06
213116_at	NEK3	2.23644e-06
207181_s_at	CASP7	2.27653e-06
217844_at	CTDSP1	2.32378e-06
214280_x_at	HNRNPA1	2.35524e-06
222088_s_at	SLC2A14,SLC2A3	2.36302e-06
239010_at	DUXAP10	2.38611e-06
201923_at	PRDX4	2.41829e-06
202853_s_at	RYK	2.50899e-06
231882_at	FLJ39632	2.5236e-06
217887_s_at	EPS15	2.55837e-06
226227_x_at	C20orf199,TALDO1	2.56047e-06
201413_at	HSD17B4	2.57395e-06
226661_at	CDCA2	2.57638e-06
226165_at	C8orf59	2.59314e-06
200660_at	S100A11	2.63382e-06
225664_at	COL12A1	2.68036e-06
225534_at	C8orf40	2.68953e-06
218343_s_at	GTF3C3	2.75389e-06
203604_at	ZNF516	2.76444e-06
208855_s_at	STK24	2.7922e-06
226402_at	CYP2U1	2.87993e-06
202942_at	ETFB	2.92418e-06
212042_x_at	RPL7,hCG_31916	2.93831e-06
222052_at	C19orf54	2.96386e-06
205133_s_at	HSPE1	2.99733e-06
204900_x_at	SAP30	3.00997e-06
1553960_at	SNX21	3.02168e-06
203456_at	PRAF2	3.03183e-06
207643_s_at	TNFRSF1A	3.03605e-06
225927_at	MAP3K1	3.05888e-06
212519_at	UBE2E1	3.07097e-06
202447_at	DECR1	3.09154e-06
202370_s_at	CBFB	3.09157e-06
218253_s_at	LGTN	3.13075e-06
213325_at	PVRL3	3.1346e-06
221236_s_at	STMN4	3.16542e-06
200844_s_at	PRDX6	3.16989e-06
220731_s_at	NECAP2	3.23023e-06
208858_s_at	FAM62A	3.31858e-06
224714_at	MKI67IP	3.50447e-06
203823_at	RGS3	3.50545e-06
225541_at	RPL22L1	3.56311e-06
208635_x_at	NACA	3.59662e-06
222162_s_at	ADAMTS1	3.66612e-06
200705_s_at	EEF1B2,hCG_1983058,hCG_19809	3.66924e-06
203445_s_at	CTDSP2	3.69058e-06
223360_at	C21orf56	3.73795e-06
223268_at	C11orf54	3.75499e-06
219522_at	FJX1	3.75836e-06
38671_at	PLXND1	3.75858e-06
212190_at	SERPINE2	3.77345e-06
203778_at	MANBA	3.79046e-06
227561_at	DDR2	3.8037e-06
203720_s_at	ERCC1	3.94346e-06
226801_s_at	C1orf80	4.01078e-06
225921_at	NIN	4.01218e-06
217933_s_at	LAP3	4.06038e-06
202291_s_at	MGP	4.13636e-06
204985_s_at	TRAPPC6A	4.16811e-06
215127_s_at	RBMS1	4.24474e-06
227998_at	S100A16	4.26851e-06
224623_at	LOC728554,THOC3	4.26986e-06
210896_s_at	ASPH	4.28235e-06
219366_at	AVEN	4.29828e-06
219990_at	E2F8	4.31108e-06
203560_at	GGH	4.39614e-06
208614_s_at	FLNB	4.39972e-06
222297_x_at	LOC390612	4.41872e-06
212148_at	PBX1	4.44994e-06
203652_at	MAP3K11	4.45872e-06
208768_x_at	RPL22	4.50653e-06
227468_at	CPT1C	4.53133e-06
202822_at	LPP	4.61108e-06
214433_s_at	SELENBP1	4.66124e-06
225307_at	ZNF511	4.76252e-06
202239_at	PARP4	4.94947e-06
208675_s_at	DDOST	4.95191e-06
226908_at	LRIG3	4.95227e-06
200814_at	PSME1	5.06586e-06
224514_x_at	IL17RC	5.06899e-06
209581_at	HRASLS3	5.14164e-06
200053_at	SPAG7	5.23804e-06
43977_at	TMEM161A	5.33819e-06
230087_at	PRIMA1	5.41641e-06
210027_s_at	APEX1	5.43641e-06
223018_at	NOB1	5.47136e-06
224468_s_at	C19orf48	5.50912e-06
213497_at	ABTB2	5.6391e-06
225912_at	TP53INP1	5.66617e-06
204342_at	SLC25A24	5.84545e-06
202548_s_at	ARHGEF7	5.88933e-06
221699_s_at	DDX50	5.88969e-06
209210_s_at	PLEKHC1	5.89738e-06
220233_at	FBXO17	5.90146e-06
217768_at	C14orf166	5.9363e-06
209822_s_at	VLDLR	5.97615e-06
217092_x_at	LOC646912	6.00572e-06
218407_x_at	NENF	6.01494e-06
222750_s_at	SRD5A3	6.02412e-06
200717_x_at	RPL7	6.2111e-06
202194_at	TMED5	6.42192e-06
238662_at	ATPBD4	6.4237e-06
217728_at	S100A6	6.45716e-06
217127_at	CTH	6.67318e-06
230263_s_at	DOCK5	6.77225e-06
219838_at	TTC23	6.79758e-06
209903_s_at	ATR	6.81494e-06
225056_at	SIPA1L2	7.034e-06
211623_s_at	FBL	7.1593e-06
212788_x_at	FTL	7.18982e-06
215963_x_at	LOC642741	7.20192e-06
203556_at	ZHX2	7.39139e-06
212265_at	QKI	7.45346e-06
213478_at	RP1-21O18.1	7.52831e-06
204992_s_at	PFN2	7.61386e-06
210306_at	L3MBTL	7.62968e-06
200088_x_at	RPL12	7.6451e-06
204276_at	TK2	7.67163e-06
203764_at	DLG7	7.69851e-06
218531_at	TMEM134	7.7066e-06
205345_at	BARD1	7.74532e-06
203269_at	NSMAF	7.80171e-06
208697_s_at	EIF3E	7.86418e-06
201259_s_at	SYPL1	8.0793e-06
200969_at	SERP1	8.22587e-06
200032_s_at	RPL9	8.23516e-06
212738_at	ARHGAP19	8.39635e-06
227840_at	LOC130355	8.42773e-06
205361_s_at	PFDN4	8.60531e-06
218361_at	GOLPH3L	8.63101e-06
224723_x_at	LOC401397	8.65854e-06
201528_at	RPA1	8.72068e-06
201600_at	PHB2	8.78867e-06
219032_x_at	OPN3	8.85104e-06
201746_at	TP53	8.93992e-06
204457_s_at	GAS1	8.95653e-06
209156_s_at	COL6A2	9.14136e-06
218512_at	WDR12	9.16717e-06
238440_at	CLYBL	9.18341e-06
202551_s_at	CRIM1	9.2332e-06
202655_at	ARMET	9.29043e-06
224565_at	TncRNA	9.34931e-06
218039_at	NUSAP1	9.39154e-06
209476_at	TXNDC1	9.75569e-06
200675_at	CD81	9.85162e-06
216387_x_at	LOC390411	1.01253e-05
207876_s_at	FLNC	1.02012e-05
223084_s_at	CCNDBP1	1.02288e-05
202381_at	ADAM9	1.0366e-05
204252_at	CDK2	1.03898e-05
219591_at	CEND1	1.04097e-05
230121_at	C1orf133	1.05037e-05
232291_at	MIRH1	1.05419e-05
201433_s_at	PTDSS1	1.07728e-05
217107_at	LOC442257	1.09443e-05
225040_s_at	RPE	1.12217e-05
218146_at	GLT8D1	1.12593e-05
200931_s_at	VCL	1.12688e-05
219255_x_at	IL17RB	1.13626e-05
201139_s_at	SSB	1.14155e-05
202080_s_at	TRAK1	1.15225e-05
236649_at	DTWD1	1.15289e-05
210845_s_at	PLAUR	1.16787e-05
204557_s_at	DZIP1	1.17027e-05
218096_at	AGPAT5	1.17383e-05
226060_at	RFT1	1.17392e-05
226358_at	LOC145842	1.18426e-05
223170_at	TMEM98,LOC440181	1.19702e-05
241596_at	NUDT10	1.22159e-05
222279_at	RP3-377H14.5	1.22459e-05
218885_s_at	GALNT12	1.22489e-05
225303_at	KIRREL	1.2479e-05
200595_s_at	EIF3A	1.26297e-05
221485_at	B4GALT5	1.26522e-05
208078_s_at	SNF1LK	1.27726e-05
223614_at	C8orf57	1.27787e-05
1554423_a_at	FBXO7	1.27991e-05
218640_s_at	PLEKHF2	1.29442e-05
218777_at	REEP4	1.30334e-05
227461_at	STON2	1.31238e-05
201995_at	EXT1	1.31409e-05
214177_s_at	PBXIP1	1.33342e-05
213847_at	PRPH	1.33471e-05
202187_s_at	PPP2R5A	1.37241e-05
218284_at	SMAD3	1.39348e-05
207165_at	HMMR	1.41248e-05
200771_at	LAMC1	1.41297e-05
219142_at	RASL11B	1.42668e-05
202887_s_at	DDIT4	1.42869e-05
209575_at	IL10RB	1.4308e-05
230045_at	CNTN2	1.44414e-05
218495_at	UXT	1.45499e-05
229899_s_at	C20orf199	1.45561e-05
204400_at	EFS	1.50758e-05
205824_at	HSPB2	1.51215e-05
209218_at	SQLE	1.51816e-05
204436_at	PLEKHQ1	1.51837e-05
223015_at	EIF2A	1.52822e-05
212593_s_at	PDCD4	1.53561e-05
200599_s_at	HSP90B1	1.58077e-05
213302_at	PFAS	1.59713e-05
203895_at	PLCB4	1.60645e-05
203554_x_at	PTTG1	1.60764e-05
230861_at	DKFZP434L187	1.60829e-05
227485_at	DDX26B	1.61077e-05
216306_x_at	PTBP1	1.61142e-05
203569_s_at	OFD1	1.61268e-05
211596_s_at	LRIG1	1.61473e-05
217868_s_at	METTL9	1.64196e-05
204780_s_at	FAS	1.6711e-05
218236_s_at	PRKD3	1.67278e-05
231870_s_at	NMD3	1.68153e-05
202666_s_at	ACTL6A	1.6915e-05
202935_s_at	SOX9	1.69862e-05
202122_s_at	M6PRBP1	1.72367e-05
201215_at	PLS3	1.72662e-05
225386_s_at	HNRPLL	1.74811e-05
219148_at	PBK	1.75144e-05
201892_s_at	IMPDH2	1.79508e-05
200963_x_at	RPL31	1.88259e-05
223017_at	TXNDC12	1.88327e-05
1560060_s_at	VPS37C	1.89249e-05
210151_s_at	DYRK3	1.91222e-05
227607_at	STAMBPL1	1.93347e-05
218388_at	PGLS	1.93496e-05
201592_at	EIF3H	1.94317e-05
230353_at	LOC284112	1.95109e-05
217797_at	UFC1	1.98866e-05
227792_at	LOC162073	1.99049e-05
224754_at	SP1	1.99586e-05
207157_s_at	GNG5	2.00514e-05
205433_at	BCHE	2.00952e-05
201782_s_at	AIP	2.05237e-05
222870_s_at	B3GNT2	2.08607e-05
223264_at	MESDC1	2.09781e-05
222516_at	AP3M1	2.12916e-05
218809_at	PANK2	2.13563e-05
213571_s_at	EIF4E2	2.14002e-05
228375_at	IGSF11	2.18397e-05
224463_s_at	C11orf70	2.19385e-05
218527_at	APTX	2.21346e-05
203035_s_at	PIAS3	2.21585e-05
200982_s_at	ANXA6	2.23491e-05
209154_at	TAX1BP3	2.23979e-05
200061_s_at	RPS24	2.24554e-05
208834_x_at	RPL23A,hCG_16001	2.2584e-05
208726_s_at	EIF2S2	2.28167e-05
200926_at	RPS23	2.2883e-05
201074_at	SMARCC1	2.29604e-05
202515_at	DLG1	2.31275e-05
201209_at	HDAC1	2.34351e-05
1552557_a_at	ZDHHC15	2.36384e-05
203136_at	RABAC1	2.36669e-05
227446_s_at	C14orf167	2.37036e-05
227803_at	ENPP5	2.37688e-05
208825_x_at	RPL23A	2.38225e-05
200860_s_at	CNOT1	2.38776e-05
219602_s_at	FAM38B	2.43782e-05
224610_at	SNHG1	2.45065e-05
218653_at	SLC25A15	2.48696e-05
219279_at	DOCK10	2.50712e-05
210986_s_at	TPM1	2.56331e-05
201652_at	COPS5	2.60831e-05
219283_at	C1GALT1C1	2.61259e-05
205354_at	GAMT	2.621e-05
208949_s_at	LGALS3	2.62252e-05
204214_s_at	RAB32	2.67324e-05
200757_s_at	CALU	2.67651e-05
229563_s_at	RPL10A	2.68485e-05
231666_at	PAX3	2.6989e-05
219690_at	TMEM149	2.73168e-05
202449_s_at	RXRA	2.76582e-05
224413_s_at	TM2D2	2.82367e-05
204880_at	MGMT	2.86196e-05
200840_at	KARS	2.88821e-05
204348_s_at	AK3L1,AK3L2,LOC645619	2.9223e-05
201257_x_at	RPS3A	2.96766e-05
218081_at	C20orf27	2.98638e-05
214724_at	DIXDC1	2.99142e-05
222848_at	CENPK	3.01565e-05
205107_s_at	EFNA4	3.03964e-05
223054_at	DNAJB11	3.10295e-05
223324_s_at	TRPM7	3.13231e-05
213923_at	RAP2B	3.14492e-05
228338_at	LOC120376	3.19161e-05
200005_at	EIF3D	3.25574e-05
202296_s_at	RER1	3.26309e-05
223993_s_at	CNIH4	3.30687e-05
229177_at	MGC45438	3.32447e-05
38703_at	DNPEP	3.32508e-05
216331_at	ITGA7	3.34384e-05
209815_at	PTCH1	3.37594e-05
218470_at	YARS2	3.38598e-05
212795_at	KIAA1033	3.49225e-05
224575_at	C3orf10	3.50541e-05
203889_at	SCG5	3.50733e-05
216574_s_at	RPE,LOC649755,hCG_2024410	3.51158e-05
209275_s_at	CLN3	3.51334e-05
56197_at	PLSCR3	3.53912e-05
203989_x_at	F2R	3.54092e-05
203405_at	PSMG1	3.58196e-05
208906_at	HNRPUL2,BSCL2	3.66577e-05
200668_s_at	UBE2D2,UBE2D3	3.68531e-05
209132_s_at	COMMD4	3.69672e-05
233888_s_at	SRGAP1	3.78449e-05
227168_at	MIAT	3.86261e-05
209902_at	ATR,LOC648152	3.87164e-05
223294_at	CXorf26	3.98497e-05
203697_at	FRZB	4.0133e-05
224937_at	PTGFRN	4.03339e-05
218158_s_at	APPL1	4.03766e-05
228452_at	C17orf39	4.03909e-05
1555095_at	C6orf123	4.21752e-05
208847_s_at	ADH5	4.31042e-05
202673_at	DPM1	4.36068e-05
239538_at	ZRANB3	4.41585e-05
218953_s_at	PCYOX1L	4.49543e-05
219644_at	CCDC41	4.5113e-05
201227_s_at	NDUFB8	4.55584e-05
225676_s_at	WDSOF1	4.60565e-05
217143_s_at	TRA@,TRD@	4.64411e-05
209943_at	FBXL4	4.67763e-05
217947_at	CMTM6	4.77982e-05
208887_at	EIF3G	4.8077e-05
220161_s_at	EPB41L4B	4.80852e-05
224298_s_at	UBAC2	4.81613e-05
218976_at	DNAJC12	4.89787e-05
228536_at	LOC90826	4.90784e-05
209344_at	TPM4	4.95482e-05
217168_s_at	HERPUD1	5.0703e-05
201876_at	PON2	5.12343e-05
226177_at	GLTP	5.30362e-05
225029_at	LOC550643	5.3183e-05
205265_s_at	SPEG	5.33624e-05
227239_at	FAM126A	5.33959e-05
241370_at	LOC286052	5.44523e-05
213830_at	TRA@	5.61717e-05
214003_x_at	RPS20	5.66085e-05
223603_at	ZNF179	5.6787e-05
229447_x_at	NBPF11	5.68618e-05
233110_s_at	BCL2L12	5.7636e-05
225081_s_at	CDCA7L	5.81609e-05
218557_at	NIT2	5.87576e-05
200657_at	SLC25A5	5.96776e-05
219545_at	KCTD14	5.98661e-05
227378_x_at	C16orf13	6.02954e-05
204337_at	RGS4	6.03875e-05
222525_s_at	CCDC25	6.07203e-05
225998_at	GAB1	6.08495e-05
200696_s_at	GSN	6.11346e-05
209765_at	ADAM19	6.11753e-05
209642_at	BUB1	6.14352e-05
209472_at	CCBL2	6.16129e-05
229666_s_at	CSTF3	6.27229e-05
206023_at	NMU	6.30026e-05
222993_at	MRPL37	6.42112e-05
204051_s_at	SFRP4	6.56906e-05
214864_s_at	GRHPR	6.68868e-05
224779_s_at	FAM96A	6.70524e-05
202167_s_at	MMS19	6.71743e-05
204928_s_at	SLC10A3	6.7249e-05
213861_s_at	FAM119B	6.72542e-05
218023_s_at	FAM53C	6.74566e-05
209230_s_at	NUPR1	6.8432e-05
208712_at	CCND1	6.86413e-05
228622_s_at	DNAJC4	6.88033e-05
202567_at	SNRPD3	6.94391e-05
223729_at	CECR2	6.9722e-05
223480_s_at	MRPL47	7.0305e-05
221073_s_at	NOD1	7.05148e-05
240572_s_at	LOC374443	7.09309e-05
214710_s_at	CCNB1	7.3557e-05
218755_at	KIF20A	7.40949e-05
202211_at	ARFGAP3	7.41258e-05
202375_at	SEC24D	7.59983e-05
225524_at	ANTXR2	7.61324e-05
204078_at	SC65	7.6225e-05
219935_at	ADAMTS5	7.69188e-05
223422_s_at	ARHGAP24	7.73224e-05
209409_at	GRB10	7.76004e-05
203561_at	FCGR2A	7.76075e-05
209891_at	SPC25	7.89633e-05
226844_at	MOBKL2B	7.89798e-05
221843_s_at	KIAA1609	7.90761e-05
219687_at	HHAT	7.91983e-05
200002_at	RPL35	8.07423e-05
227629_at	PRLR	8.10778e-05
34187_at	RBMS2	8.2022e-05
226243_at	LOC391356	8.28288e-05
209513_s_at	HSDL2	8.38088e-05
211105_s_at	NFATC1	8.41564e-05
1557261_at	WHDC1L1,WHDC1L2	8.43709e-05
218903_s_at	OBFC2B	8.49397e-05
220147_s_at	FAM60A	8.5545e-05
243688_at	LOC285431	8.56698e-05
213566_at	RNASE6	8.57554e-05
213129_s_at	GCSH,LOC654085,LOC730107	8.62356e-05
201827_at	SMARCD2	8.62538e-05
222997_s_at	MRPS21	8.71343e-05
200967_at	PPIB	8.7563e-05
211971_s_at	LRPPRC	8.84897e-05
223491_at	COMMD2	8.90492e-05
221766_s_at	FAM46A	8.93735e-05
207761_s_at	METTL7A	9.17561e-05
1560116_a_at	NEDD1	9.19677e-05
217106_x_at	DIMT1L	9.24406e-05
201503_at	G3BP1	9.26609e-05
204294_at	AMT	9.44681e-05
221543_s_at	ERLIN2	9.57768e-05
201634_s_at	CYB5B	9.61363e-05
212115_at	HN1L	9.73465e-05
37512_at	HSD17B6	9.73769e-05
220607_x_at	TH1L	9.7544e-05
229974_at	EVC2	9.76312e-05
202954_at	UBE2C	9.76605e-05
204653_at	TFAP2A	9.86194e-05
212284_x_at	TPT1	9.95987e-05
226372_at	CHST11	9.96559e-05
202478_at	TRIB2	9.97471e-05
218537_at	HCFC1R1	9.991e-05
228821_at	ST6GAL2	0.000102436
209130_at	SNAP23	0.000103207
226802_s_at	LOC96610	0.000105291
203138_at	HAT1	0.000105469
202110_at	COX7B	0.000105672
205561_at	KCTD17	0.000105725
224562_at	WASF2	0.000106419
212848_s_at	C9orf3	0.000106997
228593_at	LOC339483	0.000107082
225450_at	AMOTL1	0.000107294
226130_at	LOC441876,RPS16	0.000107447
218542_at	CEP55	0.000107829
213083_at	SLC35D2	0.000109335
212526_at	SPG20	0.000109461
223220_s_at	PARP9	0.000110243
219227_at	CCNJL	0.000111384
218983_at	C1RL	0.00011142
48531_at	TNIP2	0.000112377
223062_s_at	PSAT1	0.000112396
217816_s_at	PCNP	0.000112492
204422_s_at	FGF2	0.000112569
219178_at	QTRTD1	0.000112614
222681_at	KTELC1	0.00011306
206516_at	AMH	0.000114194
201098_at	COPB2	0.000114203
202499_s_at	SLC2A3	0.000114243
223353_at	HCCA2	0.000114385
202360_at	MAML1	0.000114467
217559_at	RPL10L	0.000114559
225569_at	EIF2C2	0.000114573
218688_at	DAK	0.000117024
1557948_at	PHLDB3,PHLDB3	0.000117261
209043_at	PAPSS1	0.000117685
218905_at	INTS8	0.000117701
202565_s_at	SVIL	0.000117757
215096_s_at	ESD	0.000118719
223326_s_at	LOC727751,FLJ22795	0.000118871
200750_s_at	RAN	0.000119188
227210_at	SFMBT2	0.000120187
213892_s_at	APRT	0.000120319
208079_s_at	AURKA	0.000120594
201619_at	PRDX3	0.000121278
242136_x_at	MGC70870	0.000122539
205730_s_at	ABLIM3	0.000124076
219220_x_at	MRPS22	0.000124464
218188_s_at	TIMM13	0.000124639
209448_at	HTATIP2	0.000125109
230022_at	LOC348174	0.00012556
201412_at	LRP10	0.000126208
202255_s_at	SIPA1L1	0.00012664
200782_at	ANXA5	0.000128477
229552_at	LOC283454	0.000128656
238462_at	STS-1	0.000129083
214745_at	PLCH1	0.000129999
228017_s_at	NKAIN4	0.000130526
220487_at	SNTG2	0.000131382
223647_x_at	HSCB	0.000131624
219544_at	C13orf34	0.00013176
204442_x_at	LTBP4	0.000133071
230660_at	SERTAD4	0.000134081
1569469_a_at	LHX8	0.000134118
212372_at	MYH10	0.000134969
233599_at	hCG_2003663	0.000135931
210192_at	ATP8A1	0.000138417
224981_at	LOC124446	0.000138964
201653_at	CNIH	0.000139243
209464_at	AURKB	0.000142584
203925_at	GCLM	0.000142882
200050_at	ZNF146	0.000143094
202026_at	SDHD	0.000143261
200707_at	PRKCSH	0.000144597
203279_at	EDEM1	0.00014463
241535_at	LOC728176	0.00014479
235828_at	PRELID2	0.000149097
222845_x_at	TMBIM4	0.000151653
218676_s_at	PCTP	0.000151744
1552938_at	ZIC5	0.000152002
200090_at	FNTA	0.000154918
223187_s_at	ORMDL1	0.000155351
218662_s_at	NCAPG	0.000156152
204258_at	CHD1	0.000156784
227034_at	ANKRD57	0.000156993
205141_at	ANG	0.000158245
206580_s_at	EFEMP2	0.000158284
229497_at	ANKDD1A	0.000158435
208228_s_at	FGFR2	0.000158535
221599_at	C11orf67	0.00015946
203646_at	FDX1	0.000159663
207558_s_at	PITX2	0.000160556
229228_at	CREB5	0.000160895
208644_at	PARP1	0.000162216
225889_at	AEBP2	0.000162272
200076_s_at	C19orf50	0.000162725
211576_s_at	SLC19A1	0.00016308
201317_s_at	PSMA2	0.000163165
224625_x_at	SERF2	0.000169733
231876_at	TRIM56	0.000170956
218070_s_at	GMPPA	0.000171434
222603_at	ERMP1	0.000172244
202703_at	DUSP11	0.000174171
201785_at	RNASE1	0.000174394
200670_at	XBP1	0.00017566
200649_at	NUCB1	0.000177811
202364_at	MXI1	0.000178133
234875_at	LOC729926	0.000179002
204172_at	CPOX	0.000180487
204076_at	ENTPD4	0.000181044
204331_s_at	MRPS12	0.000182034
222803_at	PRTFDC1	0.000182442
214058_at	MYCL1	0.000183521
225001_at	RAB3D	0.000183645
224819_at	TCEAL8	0.000185306
218174_s_at	C10orf57	0.000185761
202705_at	CCNB2	0.000185975
222872_x_at	OBFC2A	0.0001894
224971_at	MRPL30	0.000189556
1556499_s_at	COL1A1	0.000191018
223168_at	RHOU	0.000193286
218100_s_at	IFT57	0.000193567
200877_at	CCT4	0.000195328
203790_s_at	HRSP12	0.000195787
218544_s_at	RCL1	0.000196528
228832_at	FLJ20021	0.000197387
218216_x_at	ARL6IP4	0.000199521
227282_at	PCDH19	0.000199597
203213_at	CDC2	0.000200749
225625_at	ALKBH2	0.000201453
223116_at	BCAR1	0.000202278
1555961_a_at	HINT1	0.000203161
213379_at	COQ2	0.000203164
227059_at	GPC6	0.00020423
1556182_x_at	hCG_20426	0.000205565
201427_s_at	SEPP1	0.000205842
219418_at	NHEJ1	0.000205887
226586_at	ANKS6	0.000206657
234512_x_at	LOC728179	0.000207325
225342_at	AK3L2	0.000209125
223306_at	EBPL	0.000210749
212501_at	CEBPB	0.000215038
220102_at	FOXL2	0.000215198
221919_at	HNRNPA1,LOC728844	0.000217132
227265_at	FGL2	0.000217999
201656_at	ITGA6	0.000221956
218333_at	DERL2	0.000223734
223677_at	ATG10	0.00022398
207508_at	ATP5G3	0.000224379
209302_at	POLR2H	0.000226711
222235_s_at	GALNACT-2	0.000228671
222982_x_at	SLC38A2	0.000228759
219837_s_at	CYTL1	0.000229083
214011_s_at	HSPC111	0.000229246
222763_s_at	WDR33	0.000233143
229234_at	ZC3H12B	0.000234584
206480_at	LTC4S	0.000234672
212672_at	ATM	0.000234817
222958_s_at	DEPDC1	0.000238374
200709_at	FKBP1A	0.000242964
218339_at	MRPL22	0.000243792
204825_at	MELK	0.000244052
201441_at	COX6B1	0.000244682
204256_at	ELOVL6	0.000246121
238465_at	C5orf35	0.000249884
218698_at	APIP	0.000250405
201368_at	ZFP36L2	0.000252935
203344_s_at	RBBP8	0.000252996
202223_at	STT3A	0.000255762
218482_at	ENY2	0.000256938
204274_at	EBAG9	0.000257224
222410_s_at	SNX6	0.000258385
201948_at	GNL2	0.000259058
229638_at	IRX3	0.000262556
221898_at	PDPN	0.000262601
220987_s_at	C11orf17,NUAK2	0.000263091
200055_at	TAF10	0.000263362
1561394_s_at	RP5-1054A22.3	0.000264596
221539_at	EIF4EBP1	0.000265019
220559_at	EN1	0.000265871
228082_at	ASAM	0.000265905
204872_at	TLE4	0.000266037
217877_s_at	GPBP1L1	0.000267956
234985_at	LDLRAD3	0.000268144
205880_at	PRKD1	0.000268823
206028_s_at	MERTK	0.000269485
214830_at	SLC38A6	0.000277131
226631_at	LOC399818	0.000278038
238773_at	METT5D1	0.000280469
223475_at	CRISPLD1	0.00028053
214136_at	NUDT13	0.000280622
202656_s_at	SERTAD2	0.000280986
219242_at	CEP63	0.000281605
208540_x_at	LOC729659,LOC730278	0.000281817
225398_at	RPUSD4	0.000286066
201743_at	CD14	0.00028648
208415_x_at	ING1	0.000286496
227626_at	PAQR8	0.000288181
218050_at	UFM1	0.000290134
1552291_at	PIGX	0.000290301
208682_s_at	MAGED2	0.000290347
1555253_at	COL25A1	0.000291469
202870_s_at	CDC20	0.000293194
204057_at	IRF8	0.000293664
231867_at	ODZ2	0.000298041
205796_at	TCP11L1	0.000298377
223329_x_at	SUGT1	0.000299018
213070_at	PIK3C2A	0.000300828
1553027_a_at	KLHL4	0.000302229
225192_at	C10orf46	0.000303302
226738_at	WDR81	0.000304218
208189_s_at	MYO7A	0.000307119
228935_at	SLC4A8	0.00030745
236077_at	GANC	0.000308789
217860_at	NDUFA10,LOC732160	0.000310409
220741_s_at	PPA2	0.00031268
231118_at	ANKRD35	0.00031399
226853_at	BMP2K	0.000318214
222875_at	DHX33	0.000319502
226056_at	CDGAP	0.000321186
37408_at	MRC2	0.000321773
200893_at	SFRS10	0.000322041
229404_at	TWIST2	0.000322743
229054_at	FLJ39779	0.000324261
228597_at	C21orf45	0.000329819
226605_at	DGKQ	0.000330014
208212_s_at	ALK	0.000330184
36888_at	KIAA0841	0.000330198
219539_at	GEMIN6	0.000330211
201921_at	GNG10,LOC552891	0.000330682
203576_at	BCAT2	0.000331087
201599_at	OAT	0.000331816
225004_at	TMEM101	0.00033229
236141_at	NBLA00301	0.000334248
217914_at	TPCN1	0.000334444
221708_s_at	UNC45A	0.000334529
219100_at	OBFC1	0.000335713
228280_at	ZC3HAV1L	0.000336352
45828_at	FLJ10241	0.000339704
209781_s_at	KHDRBS3	0.000340041
203538_at	CAMLG	0.000344318
211959_at	IGFBP5	0.000344984
238663_x_at	GRIA4	0.000345196
200059_s_at	RHOA	0.000349632
229295_at	LOC150166	0.000350038
228937_at	C13orf31	0.000351997
202406_s_at	TIAL1	0.000355433
1557181_s_at	LOC399947	0.000356232
211938_at	EIF4B	0.000360661
225510_at	OAF	0.000360872
204929_s_at	VAMP5	0.000363071
219551_at	EAF2	0.000364278
202973_x_at	FAM13A1	0.000367052
202672_s_at	ATF3	0.000368852
219327_s_at	GPRC5C	0.000372221
229113_s_at	C1orf86	0.00037433
209253_at	SORBS3	0.000378883
200701_at	NPC2	0.000379004
223013_at	TBL1XR1	0.000379241
202268_s_at	APPBP1	0.00037929
201563_at	SORD	0.000379372
223500_at	CPLX1	0.000386062
238727_at	LOC440934	0.000386646
229442_at	C18orf54	0.000387579
205135_s_at	NUFIP1	0.000389102
204017_at	KDELR3	0.000394716
203755_at	BUB1B	0.000397031
201049_s_at	RPS18	0.000398016
226109_at	C21orf91	0.000401806
241342_at	TMEM65	0.000402702
201853_s_at	CDC25B	0.000407538
230472_at	IRX1	0.000410693
228345_at	CHIC1	0.000412391
211063_s_at	NCK1	0.000415871
215011_at	SNHG3	0.000417856
222762_x_at	LIMD1	0.000417884
223638_at	NBPF3	0.000419974
201664_at	SMC4	0.000422063
202718_at	IGFBP2	0.000422527
217745_s_at	NAT13	0.000422595
200071_at	SMNDC1	0.000424824
200873_s_at	CCT8	0.000426774
209171_at	ITPA	0.000427576
204170_s_at	CKS2	0.000428967
218670_at	PUS1	0.000435021
225174_at	DNAJC10	0.000438236
209104_s_at	NOLA2	0.000440403
214039_s_at	LAPTM4B	0.000442582
209108_at	TSPAN6	0.000443022
213329_at	SRGAP2	0.000443142
225890_at	C20orf72	0.000443812
219129_s_at	SAP30L	0.000445961
221020_s_at	SLC25A32	0.000451042
229288_at	EPHA7	0.000455861
201094_at	RPS29	0.000456426
213175_s_at	SNRPB	0.000457159
201847_at	LIPA	0.000458651
210123_s_at	CHRNA7,CHRFAM7A	0.000462322
222744_s_at	TMLHE	0.000462534
203423_at	RBP1	0.000463937
204955_at	SRPX	0.000465955
219293_s_at	OLA1	0.00047063
219274_at	TSPAN12	0.000470733
218449_at	C4orf20	0.000471806
222060_at	KRT8P12	0.000476139
209368_at	EPHX2	0.000477121
205080_at	RARB	0.000477128
223110_at	KIAA1429	0.000477292
211395_x_at	FCGR2C	0.000480775
227479_at	KIAA1244	0.00048223
226721_at	DPY19L4	0.000483916
230788_at	GCNT2	0.000483985
58308_at	TRIM62	0.000485382
225702_at	C8orf76	0.000487915
217719_at	EIF3EIP	0.000488102
218606_at	ZDHHC7	0.000492089
209239_at	NFKB1	0.000492175
218163_at	MCTS1	0.000494163
204897_at	PTGER4	0.00049601
201134_x_at	COX7C	0.000496044
222307_at	LOC282997	0.000499916
214770_at	MSR1	0.000502121
223557_s_at	TMEFF2	0.000502823
212850_s_at	LRP4	0.00050336
204958_at	PLK3	0.000503755
221582_at	HIST3H2A	0.000507329
200863_s_at	RAB11A	0.000508295
201709_s_at	NIPSNAP1	0.000508622
212673_at	METAP1	0.00050915
201366_at	ANXA7	0.000511075
224913_s_at	TIMM50	0.000520412
224922_at	CSNK2A2	0.000521212
201256_at	COX7A2L	0.0005238
218575_at	ANAPC1	0.000524246
219310_at	C20orf39	0.000528002
201307_at	SEPT11	0.000531035
234485_at	LOC340947,LOC732107	0.000532252
204677_at	CDH5	0.000532434
226825_s_at	TMEM165	0.000532634
206548_at	hCG_1776259	0.000537158
39650_s_at	PCNXL2	0.000537971
229828_at	CDC73	0.00054237
218355_at	KIF4A	0.000546252
219020_at	HS1BP3	0.00055278
225755_at	KLHDC8B	0.000554928
226360_at	ZNRF3	0.000555729
228038_at	SOX2	0.000557211
226116_at	DFFA	0.000557751
209715_at	CBX5	0.000560891
209385_s_at	PROSC	0.000568927
1558345_a_at	LOC439911	0.000569067
204709_s_at	KIF23	0.00057132
213372_at	PAQR3	0.00057184
212653_s_at	EHBP1	0.000572004
216483_s_at	C19orf10	0.000574687
201029_s_at	CD99	0.00057473
216650_at	LOC650303,LOC729105	0.000578793
211954_s_at	RANBP5	0.000580931
227534_at	C9orf21	0.000581309
223439_at	NKAP	0.00058333
205005_s_at	NMT2	0.000587035
200888_s_at	RPL23	0.000590831
202012_s_at	EXT2	0.000593344
1562226_at	FLJ14712,LOC730608	0.00059412
204444_at	KIF11	0.000595382
201361_at	TMEM109	0.000608674
222212_s_at	LASS2	0.00060918
217975_at	WBP5	0.000612192
1556034_s_at	MTMR11	0.000615352
205849_s_at	UQCRB	0.000617637
218876_at	TPPP3	0.000621028
1556474_a_at	FLJ38379	0.000621308
217740_x_at	RPL7A	0.000622443
208249_s_at	TGDS	0.000622611
228253_at	LOXL3	0.000623964
213456_at	SOSTDC1	0.000624513
204034_at	ETHE1	0.000624655
213119_at	SLC36A1	0.000624777
226493_at	KCTD18	0.000626241
209621_s_at	PDLIM3	0.000627383
201271_s_at	RALY	0.000629452
218699_at	RAB7L1	0.000633325
226453_at	RNASEH2C	0.00063498
221513_s_at	UTP14A,UTP14C	0.000640596
212523_s_at	KIAA0146	0.000640961
212539_at	CHD1L	0.000642898
203175_at	RHOG	0.000644088
226620_x_at	DAZAP1	0.000646804
204201_s_at	PTPN13	0.000648183
204163_at	EMILIN1	0.000652291
219506_at	C1orf54	0.000654131
217801_at	ATP5E	0.000654776
200992_at	IPO7	0.000655587
204215_at	C7orf23	0.000657708
211370_s_at	MAP2K5	0.000657918
225802_at	TOP1MT	0.000659354
1556613_s_at	LOC203107	0.000659402
204962_s_at	CENPA	0.000659504
217746_s_at	PDCD6IP	0.000659719
212449_s_at	LYPLA1	0.000659896
200054_at	LOC442240,ZNF259	0.000661556
224991_at	CMIP	0.000662516
228461_at	SH3MD4	0.000664367
201275_at	FDPS	0.000667815
202772_at	HMGCL	0.000671162
226492_at	SEMA6D	0.000677665
221760_at	MAN1A1	0.000678818
202573_at	CSNK1G2	0.000681646
206534_at	GRIN2A	0.000685093
218831_s_at	FCGRT	0.000688657
218239_s_at	GTPBP4	0.000688953
203186_s_at	S100A4	0.000691667
201952_at	ALCAM	0.000695345
219547_at	COX15	0.000696617
209468_at	LRP5	0.000696996
201036_s_at	HADH	0.000699672
212187_x_at	PTGDS	0.000708453
228121_at	TGFB2	0.000709279
226329_s_at	MITD1	0.000710516
212350_at	TBC1D1	0.00071142
200632_s_at	NDRG1	0.000717361
201939_at	PLK2	0.000724053
212136_at	ATP2B4	0.000731315
203712_at	KIAA0020	0.000733913
226073_at	LOC219854	0.000734194
211730_s_at	POLR2L	0.000735735
231878_at	MVP	0.000751112
208112_x_at	EHD1	0.000752634
229069_at	CIP29	0.000754984
229402_at	SAMD13	0.000755781
223085_at	RNF19A	0.000756052
201922_at	TINP1	0.00075667
204492_at	ARHGAP11A	0.00076352
226016_at	CD47	0.000763822
221586_s_at	E2F5	0.000768221
201153_s_at	MBNL1	0.000768349
201170_s_at	BHLHB2	0.000772272
207173_x_at	CDH11	0.000775491
217926_at	C19orf53	0.000779336
214608_s_at	EYA1	0.000779721
205512_s_at	AIFM1	0.0007805
225053_at	CNOT7	0.000781059
211926_s_at	MYH9	0.00078209
223004_s_at	C3orf1	0.000786999
201928_at	PKP4	0.000792391
215000_s_at	FEZ2	0.000793662
203375_s_at	TPP2	0.000793968
228624_at	TMEM144	0.000794073
221653_x_at	APOL2	0.000801823
218046_s_at	MRPS16	0.000803135
217739_s_at	PBEF1	0.000804536
201011_at	RPN1	0.000806047
223748_at	SLC4A11	0.000806588
218970_s_at	CUTC	0.00080901
225479_at	LRRC58	0.0008091
202282_at	HSD17B10	0.000810628
218731_s_at	VWA1,LOC727901	0.000818511
218968_s_at	ZFP64	0.00082695
222637_at	COMMD10	0.000828307
223125_s_at	C1orf21	0.000829131
243428_at	KCNQ1OT1	0.000831467
228776_at	GJC1	0.000834111
228450_at	PLEKHA7	0.000836499
212628_at	PKN2	0.000838764
202246_s_at	CDK4	0.000840617
218105_s_at	MRPL4	0.000846744
205167_s_at	CDC25C	0.000854746
221016_s_at	TCF7L1	0.000855994
200832_s_at	SCD	0.000866693
204137_at	GPR137B	0.000872894
211974_x_at	RBPJ	0.0008737
219110_at	NOLA1	0.000884913
212838_at	DNMBP	0.000893636
208605_s_at	NTRK1	0.00089463
225078_at	EMP2	0.000896312
204920_at	CPS1	0.000898059
208012_x_at	SP110	0.000900518
229546_at	LOC653602	0.000903788
224428_s_at	CDCA7	0.000913623
205858_at	NGFR	0.00091882
227550_at	LOC143381	0.000918857
225403_at	C9orf23	0.000921373
201095_at	DAP	0.000922747
227686_at	OXNAD1	0.000923066
221277_s_at	PUS3	0.000924867
201908_at	DVL3	0.000930507
203619_s_at	FAIM2	0.00093064
223061_at	CHID1	0.00093207
213628_at	CLCC1	0.000932413
243750_x_at	C21orf70	0.000933999
202929_s_at	DDT	0.000940294
202908_at	WFS1	0.000942257
220911_s_at	KIAA1305	0.000949868
201505_at	LAMB1	0.000959669
229119_s_at	ZSWIM7	0.000960977
218718_at	PDGFC	0.00096537
207040_s_at	ST13	0.000965528
213752_at	RP1-21O18.1,RP1-21O18.1	0.000965828
210416_s_at	CHEK2	0.000968583
213134_x_at	BTG3	0.000968609
220027_s_at	RASIP1	0.000969984
223104_at	JAGN1	0.000971673
222400_s_at	ADI1	0.000972092
209496_at	RARRES2	0.000974464
233249_at	LOC730200	0.000979224
218243_at	RUFY1	0.000982287
40472_at	AGPAT7	0.000982621
242356_at	VTI1A	0.000983309
224717_s_at	C19orf42	0.000983471
204690_at	STX8	0.000986689
211787_s_at	EIF4A1	0.000988584
239552_at	FLJ14712	0.000990321
224959_at	SLC26A2	0.000993222
Lowly expressed genes in cluster AB vs CDE
#H:probeset	HUGO	p-value
206018_at	FOXG1	2.99017e-19
215527_at	KHDRBS2	5.601e-19
222589_at	NLK	2.83686e-18
210962_s_at	AKAP9	1.94162e-17
223194_s_at	C6orf85	2.41039e-16
242297_at	RREB1	3.59241e-16
206186_at	MPP3	5.15075e-16
1568617_a_at	KIAA1543	6.00996e-16
231325_at	UNC5D	6.04704e-16
229337_at	USP2	8.3232e-16
223621_at	PNMA3	2.04121e-15
219328_at	DDX31	2.09613e-15
201518_at	CBX1	4.14105e-15
220302_at	MAK	5.79244e-15
227785_at	SDCCAG8	6.35464e-15
206608_s_at	RPGRIP1	6.41586e-15
201739_at	SGK	1.12244e-14
205445_at	PRL	2.55823e-14
1554069_at	EPHA8	3.86174e-14
1559072_a_at	ELFN2	3.86744e-14
1568612_at	GABRG2	5.32333e-14
206762_at	KCNA5	9.18413e-14
228239_at	C21orf51	1.03098e-13
206290_s_at	RGS7	1.73868e-13
201960_s_at	MYCBP2	1.76194e-13
1558711_at	FAM13A1OS	2.06589e-13
225842_at	PHLDA1	2.48972e-13
232720_at	LINGO2	2.66549e-13
235278_at	MACROD2	3.05687e-13
223351_at	C17orf80	3.20997e-13
229927_at	LEMD1	3.37581e-13
221207_s_at	NBEA	4.01595e-13
213034_at	KIAA0999	4.77089e-13
211997_x_at	H3F3B	5.62437e-13
201987_at	MED13	6.29087e-13
1553157_at	LHX4	7.0592e-13
227784_s_at	COG1	7.37312e-13
230264_s_at	AP1S2	8.37315e-13
236290_at	DOK6	8.97425e-13
205202_at	PCMT1	1.08624e-12
227320_at	FAM101A	1.31528e-12
202395_at	NSF	1.36942e-12
218099_at	TEX2	1.54407e-12
241364_at	TMEM57	2.29297e-12
228145_s_at	ZNF398	4.64571e-12
1555412_at	FBXL21	4.66495e-12
231776_at	EOMES	4.97917e-12
207250_at	SIX6	5.38867e-12
207144_s_at	CITED1	6.44999e-12
235333_at	B4GALT6	7.54235e-12
227580_s_at	DKFZP434B0335	1.04737e-11
208070_s_at	REV3L	1.15593e-11
225293_at	COL27A1	1.18772e-11
214823_at	ZNF204	1.33043e-11
219862_s_at	NARF	1.78006e-11
230552_at	LOC284412	1.94199e-11
220047_at	SIRT4	1.994e-11
219760_at	LIN7B	2.01933e-11
206280_at	CDH18	2.12776e-11
206196_s_at	RUNDC3A	2.19197e-11
201661_s_at	ACSL3	2.36538e-11
217998_at	PHLDA1,LOC652993	2.64014e-11
206183_s_at	HERC3	2.66192e-11
237870_at	LOC285771	2.83234e-11
227572_at	USP30	3.60724e-11
211034_s_at	C12orf51	3.71777e-11
205258_at	INHBB	4.14333e-11
202720_at	TES	5.18123e-11
226575_at	ZNF462	6.95387e-11
236453_at	LOC441440	7.57691e-11
218310_at	RABGEF1	8.00472e-11
205367_at	SH2B2	8.07077e-11
204208_at	RNGTT	8.60517e-11
1559603_at	LOC283535	8.61785e-11
202432_at	PPP3CB	8.68995e-11
228551_at	MGC24039	9.1809e-11
202271_at	FBXO28	9.34807e-11
213489_at	MAPRE2	1.02535e-10
1561985_at	C14orf39	1.06546e-10
203273_s_at	TUSC2	1.41782e-10
240117_at	FBN3	1.50508e-10
236782_at	SAMD3	1.54124e-10
215767_at	ZNF804A	1.88191e-10
203299_s_at	LOC653653,AP1S2	1.88494e-10
224516_s_at	CXXC5	2.08063e-10
226861_at	ASB8	2.08133e-10
229770_at	GLT1D1	2.21221e-10
210414_at	FLRT1	2.25096e-10
207996_s_at	C18orf1	2.34465e-10
223708_at	C1QTNF4	2.43509e-10
203607_at	INPP5F	2.50663e-10
218927_s_at	CHST12	2.59237e-10
204202_at	IQCE	2.66872e-10
229294_at	JPH3	2.73038e-10
230765_at	KIAA1239	2.82021e-10
223474_at	C14orf4	2.90506e-10
209784_s_at	JAG2	3.01375e-10
202880_s_at	PSCD1	3.24604e-10
212474_at	KIAA0241	4.10403e-10
227962_at	ACOX1	4.32919e-10
224995_at	SPIRE1	4.36906e-10
208738_x_at	LOC652489,SUMO2,LOC728825	4.79828e-10
202353_s_at	PSMD12	5.48202e-10
239913_at	SLC10A4	5.49669e-10
201334_s_at	ARHGEF12	5.73402e-10
227255_at	PDIK1L	5.74284e-10
219394_at	PGS1	6.13155e-10
221752_at	SSH1	6.16375e-10
213881_x_at	SUMO2	6.45274e-10
221569_at	AHI1	6.60629e-10
204526_s_at	TBC1D8	7.19184e-10
215153_at	NOS1AP	7.22343e-10
220349_s_at	FLJ21865	7.3926e-10
225350_s_at	ZYG11B	8.42161e-10
233499_at	LRRC7	8.84034e-10
231397_at	PAP2D	9.03662e-10
202495_at	TBCC	9.21298e-10
220659_s_at	C7orf43	1.01413e-09
225512_at	ZBTB38	1.02972e-09
209268_at	VPS45	1.17316e-09
221800_s_at	C17orf70	1.18361e-09
218323_at	RHOT1	1.25578e-09
209913_x_at	KIAA0415	1.28955e-09
212288_at	FNBP1	1.34994e-09
212956_at	TBC1D9	1.41167e-09
216044_x_at	FAM69A	1.45168e-09
212111_at	STX12	1.54699e-09
205012_s_at	HAGH	1.65124e-09
230864_at	MGC42105	1.66681e-09
226842_at	LOC90110	1.731e-09
217822_at	WBP11	1.77638e-09
205377_s_at	ACHE	1.80153e-09
208123_at	KCNB2	1.89284e-09
218683_at	PTBP2	1.95126e-09
218657_at	RAPGEFL1	1.99145e-09
226411_at	EVI5L	2.1502e-09
206765_at	KCNJ2	2.15736e-09
220025_at	TBR1	2.22655e-09
227694_at	C1orf201	2.3401e-09
217782_s_at	GPS1	2.42374e-09
217838_s_at	EVL	2.65268e-09
201304_at	NDUFA5	2.65455e-09
35846_at	THRA	2.65691e-09
201384_s_at	NBR1,LOC727732	2.66226e-09
226718_at	AMIGO1	2.7728e-09
1556051_a_at	BICD1	3.29141e-09
204121_at	GADD45G	3.39776e-09
223552_at	LRRC4	3.48662e-09
213332_at	PAPPA2	3.67109e-09
225319_s_at	FAM104A	3.76247e-09
203814_s_at	NQO2	3.83522e-09
218608_at	ATP13A2	3.92633e-09
213385_at	CHN2	4.0206e-09
224952_at	TANC2	4.02608e-09
202825_at	SLC25A4	4.09134e-09
202985_s_at	BAG5	4.19188e-09
227020_at	YPEL2	4.24746e-09
232010_at	FSTL5	4.25766e-09
215244_at	DGCR5	4.59899e-09
232059_at	DSCAML1	4.84769e-09
208671_at	SERINC1	4.87375e-09
218412_s_at	GTF2IRD1	5.31715e-09
231907_at	ABL2	5.92061e-09
213967_at	RALYL	6.0239e-09
217796_s_at	NPLOC4	6.71442e-09
204798_at	MYB	6.78111e-09
219676_at	ZSCAN16	7.0973e-09
204757_s_at	TMEM24	7.10847e-09
218824_at	FLJ10781	7.50193e-09
227489_at	SMURF2	8.12698e-09
214735_at	PIP3-E	8.33771e-09
203586_s_at	ARL4D	8.40299e-09
220148_at	ALDH8A1	8.43201e-09
225044_at	NT5C3L	8.83778e-09
204824_at	ENDOG	9.10212e-09
203502_at	BPGM	9.59514e-09
209733_at	LOC286440	9.7012e-09
229103_at	WNT3	1.02327e-08
205637_s_at	SH3GL3	1.03287e-08
226573_at	DIRAS1	1.05462e-08
213270_at	MPP2	1.06401e-08
213208_at	KIAA0240	1.14092e-08
204790_at	SMAD7	1.15715e-08
209990_s_at	GABBR2	1.19533e-08
225375_at	C17orf32	1.20927e-08
203120_at	TP53BP2	1.26687e-08
230757_at	FLJ44796	1.31536e-08
221743_at	CUGBP1	1.3998e-08
64942_at	GPR153	1.4301e-08
201080_at	PIP4K2B	1.5094e-08
203654_s_at	COIL	1.5121e-08
1555250_a_at	CPEB3	1.59796e-08
238542_at	ULBP2	1.60081e-08
226080_at	SSH2	1.60854e-08
201207_at	TNFAIP1	1.63316e-08
224308_s_at	INTS2	1.64013e-08
208809_s_at	C6orf62	1.68288e-08
236824_at	TMEM132B	1.70601e-08
218210_at	FN3KRP	1.76826e-08
213480_at	VAMP4	1.88551e-08
220313_at	GPR88	1.91791e-08
233320_at	TCAM1	1.92371e-08
213107_at	TNIK	1.98873e-08
225729_at	C6orf89	2.0919e-08
225832_s_at	DAGLB	2.09863e-08
203842_s_at	MAPRE3	2.20014e-08
213676_at	TMEM151B	2.35765e-08
234314_at	C20orf74	2.50587e-08
225048_at	PHF10	2.56993e-08
203053_at	BCAS2	2.57391e-08
231982_at	LOC284422	2.61461e-08
225792_at	HOOK1	2.62359e-08
1552803_a_at	C1orf215	2.76883e-08
203002_at	AMOTL2	2.77344e-08
201455_s_at	NPEPPS	2.9444e-08
218034_at	FIS1	3.00399e-08
225623_at	KIAA1737	3.06001e-08
203965_at	USP20	3.07695e-08
225607_at	CCDC43	3.09696e-08
226298_at	RUNDC1	3.10862e-08
225111_s_at	NAPB	3.11121e-08
201975_at	CLIP1	3.19766e-08
225812_at	LOC619208	3.20981e-08
201032_at	BLCAP	3.24452e-08
228285_at	TDRD9	3.30286e-08
215985_at	HCG8	3.32614e-08
212928_at	TSPYL4	3.48213e-08
232173_at	CLEC2L	3.58174e-08
232683_s_at	PARP6	3.65414e-08
216086_at	SV2C	3.74893e-08
204995_at	CDK5R1	3.74959e-08
223543_at	PDZD4	3.7524e-08
227045_at	ZNF614	3.7898e-08
232003_at	KIAA1183	3.93106e-08
222910_s_at	PEX5L	3.96564e-08
225217_s_at	BRPF3	4.03216e-08
235527_at	LOC284214	4.14379e-08
225469_at	LYRM5	4.28673e-08
205944_s_at	CLTCL1	4.33643e-08
238332_at	ANKRD29	4.35298e-08
222064_s_at	AARSD1	4.38985e-08
223162_s_at	KIAA1147	4.46396e-08
209300_s_at	NECAP1	4.62723e-08
217226_s_at	SFXN3	4.75323e-08
204534_at	VTN	4.92442e-08
1568604_a_at	CADPS	4.94397e-08
213708_s_at	MLX	4.94912e-08
226443_at	FAM122A	5.00111e-08
1553193_at	ZNF441	5.01017e-08
213227_at	PGRMC2	5.0435e-08
238454_at	ZNF540	5.05026e-08
205750_at	BPHL	5.06694e-08
212990_at	SYNJ1	5.16423e-08
205567_at	CHST1	5.35507e-08
206789_s_at	POU2F1	5.58969e-08
218139_s_at	C14orf108	5.73486e-08
212289_at	ANKRD12	5.78065e-08
203966_s_at	PPM1A	5.97228e-08
224452_s_at	MGC12966	6.01826e-08
203909_at	SLC9A6	6.12277e-08
223576_at	C6orf203	6.15909e-08
231847_at	ANKRD54	6.20911e-08
201536_at	DUSP3	6.53815e-08
235587_at	LOC202781	6.67225e-08
204199_at	RALGPS1	6.6859e-08
207494_s_at	ZNF76	7.34166e-08
206349_at	LGI1	7.39773e-08
209479_at	CCDC28A	7.40336e-08
212199_at	MRFAP1L1	7.54931e-08
201845_s_at	RYBP	7.66095e-08
219907_at	FRS3	7.68893e-08
219342_at	CASD1	7.71709e-08
224810_s_at	ANKRD13A	7.97466e-08
218184_at	TULP4	7.99543e-08
205454_at	HPCA	8.03968e-08
230151_at	C13orf1	8.3957e-08
226258_at	AMN1	8.57831e-08
241399_at	FAM19A2	8.60115e-08
204746_s_at	PICK1	8.9069e-08
201084_s_at	BCLAF1	9.20178e-08
209411_s_at	GGA3	9.33936e-08
230769_at	DENND2C	9.4133e-08
203694_s_at	DHX16	9.51783e-08
207719_x_at	CEP170	9.61308e-08
208774_at	CSNK1D	9.78672e-08
218870_at	ARHGAP15	1.00211e-07
223019_at	FAM129B	1.00972e-07
217965_s_at	SAP30BP	1.05759e-07
228546_at	DPP6	1.07318e-07
205172_x_at	CLTB	1.07682e-07
228494_at	PPP1R9A	1.0894e-07
207307_at	HTR2C	1.0922e-07
214363_s_at	LOC727839,MATR3	1.10012e-07
223624_at	ANUBL1	1.10138e-07
212383_at	ATP6V0A1	1.13013e-07
213694_at	RSBN1	1.15096e-07
225728_at	SORBS2	1.17412e-07
223290_at	PDXP	1.17706e-07
209234_at	KIF1B	1.17861e-07
224500_s_at	MON1A	1.21508e-07
201760_s_at	WSB2	1.22466e-07
204042_at	WASF3	1.23305e-07
1553221_at	ZNF583	1.24737e-07
223462_at	TMEM175	1.2929e-07
210612_s_at	SYNJ2	1.30965e-07
225891_at	C9orf75	1.31312e-07
212186_at	ACACA	1.40064e-07
235004_at	RBM24	1.40951e-07
226315_at	CCDC16	1.41213e-07
212532_s_at	LSM12	1.46227e-07
203671_at	TPMT	1.47889e-07
208611_s_at	SPTAN1	1.51413e-07
212982_at	ZDHHC17	1.57527e-07
225446_at	BRWD1	1.60439e-07
226291_at	ALS2	1.60944e-07
225930_at	NKIRAS1	1.62035e-07
213171_s_at	MMP24	1.63484e-07
1553541_at	LMX1A	1.66306e-07
229623_at	FLJ12993	1.66882e-07
203421_at	TP53I11	1.69781e-07
222742_s_at	RABL5	1.77142e-07
218743_at	CHMP6	1.91697e-07
204177_s_at	KLHL20	1.92936e-07
221889_at	KCTD13	1.96842e-07
206507_at	ZSCAN12	2.01547e-07
209413_at	B4GALT2	2.05022e-07
212509_s_at	MXRA7	2.07131e-07
219305_x_at	FBXO2	2.12357e-07
227865_at	C9orf103	2.15417e-07
229365_at	PPP1R3F	2.18789e-07
202039_at	MYO18A,TIAF1	2.26546e-07
224612_s_at	DNAJC5	2.29466e-07
222431_at	SPIN1	2.34787e-07
228186_s_at	RSPO3	2.34982e-07
212163_at	KIDINS220	2.35617e-07
202813_at	TARBP1	2.42827e-07
36129_at	SGSM2	2.50632e-07
235170_at	ZNF92	2.50738e-07
202683_s_at	RNMT	2.55788e-07
226387_at	RSBN1L	2.56944e-07
225910_at	HELZ	2.58944e-07
1553292_s_at	FLJ25006	2.61934e-07
224748_at	WDR68	2.62139e-07
219194_at	SEMA4G	2.75788e-07
1559982_s_at	AKR1CL2	2.79417e-07
225546_at	EEF2K	2.8275e-07
209112_at	CDKN1B	2.85901e-07
223613_at	UQCR	2.86133e-07
212774_at	ZNF238	2.90327e-07
204651_at	NRF1	2.91588e-07
207076_s_at	ASS1	2.99635e-07
206017_at	KIAA0319	3.00501e-07
219099_at	C12orf5	3.04003e-07
204640_s_at	SPOP	3.04095e-07
203944_x_at	BTN2A1	3.05407e-07
207760_s_at	NCOR2	3.07107e-07
210380_s_at	CACNA1G	3.07715e-07
218773_s_at	MSRB2	3.14421e-07
223242_s_at	MFSD11	3.1496e-07
218487_at	ALAD	3.278e-07
212114_at	LOC552889	3.32553e-07
220140_s_at	SNX11	3.3906e-07
223310_x_at	PNPLA8	3.39769e-07
218601_at	URG4	3.42006e-07
224450_s_at	RIOK1	3.46262e-07
222706_at	CCDC49	3.56551e-07
221883_at	PKNOX1	3.58123e-07
219307_at	PDSS2	3.77275e-07
239223_s_at	FBXL20	3.83568e-07
225483_at	VPS26B	3.83843e-07
210312_s_at	IFT20	3.845e-07
223367_at	WBSCR18	3.89065e-07
205486_at	TESK2	3.90988e-07
228144_at	ZNF300	3.97857e-07
221256_s_at	HDHD3	4.11802e-07
213273_at	ODZ4	4.30327e-07
225543_at	GTF3C4	4.34812e-07
219740_at	VASH2	4.36561e-07
227948_at	FGD4	4.41452e-07
217873_at	CAB39	4.42482e-07
219619_at	DIRAS2	4.5217e-07
222561_at	LANCL2	4.55873e-07
225275_at	EDIL3	4.58412e-07
215554_at	GPLD1	4.62043e-07
205155_s_at	SPTBN2	4.79523e-07
203094_at	MAD2L1BP	4.79957e-07
213766_x_at	GNA11	5.05529e-07
231188_at	ZSCAN2	5.05728e-07
217242_at	ZNF154	5.17322e-07
209660_at	TTR	5.19351e-07
224820_at	FAM36A	5.52837e-07
207614_s_at	CUL1	5.55466e-07
206698_at	XK	5.74696e-07
225558_at	GIT2	5.75873e-07
227668_at	C17orf56	5.81604e-07
215903_s_at	MAST2	5.81623e-07
226352_at	JMY	5.86948e-07
221206_at	PMS2	6.02868e-07
201417_at	SOX4	6.07101e-07
224784_at	MLLT6	6.09532e-07
209674_at	CRY1	6.29107e-07
53991_at	DENND2A	6.32029e-07
202528_at	GALE	6.40042e-07
212435_at	TRIM33	6.63495e-07
228458_at	LOC441150	6.83887e-07
203420_at	FAM8A1	6.9468e-07
209117_at	WBP2	6.98125e-07
212791_at	C1orf216	7.01473e-07
215506_s_at	DIRAS3	7.0414e-07
218101_s_at	NDUFC2	7.12464e-07
1558322_a_at	PAQR9	7.12489e-07
235231_at	ZNF789	7.13042e-07
200066_at	IK	7.14952e-07
226181_at	TUBE1	7.15114e-07
226406_at	C18orf25	7.15688e-07
203959_s_at	ZBTB40	7.1795e-07
217870_s_at	CMPK	7.2987e-07
219481_at	TTC13	7.32296e-07
227036_at	RASAL2	7.38829e-07
226589_at	TMEM192	7.45301e-07
226249_at	SNX30	7.47742e-07
209737_at	MAGI2	7.47869e-07
225485_at	TSGA14	7.53808e-07
204099_at	SMARCD3	7.645e-07
212666_at	SMURF1,LOC731429	7.95466e-07
223886_s_at	RNF146	8.29339e-07
228453_at	KIAA1632	8.29721e-07
202582_s_at	RANBP9	8.41812e-07
225615_at	LOC126917	8.44029e-07
219889_at	FRAT1	8.52375e-07
206209_s_at	CA4	8.77151e-07
224524_s_at	ASB3	8.85689e-07
213555_at	RWDD2A	8.94831e-07
201388_at	PSMD3	9.0346e-07
222415_at	MLL3	9.06384e-07
218857_s_at	ASRGL1	9.1818e-07
203020_at	RABGAP1L	9.5692e-07
208810_at	DNAJB6,LOC387820	9.59969e-07
222274_at	FLJ31568	9.70244e-07
204260_at	CHGB	9.8698e-07
206512_at	ZRSR1	1.00243e-06
208102_s_at	PSD	1.01321e-06
213245_at	ADCY1	1.01832e-06
201817_at	UBE3C	1.04184e-06
225226_at	FAM40A	1.07251e-06
206273_at	SLMO1	1.08783e-06
223250_at	KLHL7	1.09203e-06
214558_at	GPR12	1.1006e-06
212485_at	GPATCH8	1.1154e-06
219521_at	B3GAT1	1.12219e-06
224881_at	VKORC1L1	1.12354e-06
227972_at	TOR2A	1.12531e-06
222669_s_at	SBDSP,SBDS	1.13152e-06
208370_s_at	RCAN1	1.14302e-06
212830_at	MEGF9	1.14374e-06
202136_at	ZMYND11	1.14816e-06
226599_at	KIAA1727	1.16038e-06
230692_at	LOC157503	1.16691e-06
227209_at	CNTN1	1.18471e-06
223022_s_at	VTA1	1.19053e-06
236551_at	ZNF311	1.21337e-06
218191_s_at	LMBRD1	1.21621e-06
238753_at	FREQ	1.21629e-06
204723_at	SCN3B	1.21765e-06
35626_at	SGSH	1.2214e-06
228223_at	ZSWIM3	1.22876e-06
204009_s_at	KRAS	1.27224e-06
218524_at	E4F1	1.27566e-06
213185_at	KIAA0556	1.27989e-06
225680_at	LRWD1	1.29845e-06
204246_s_at	DCTN3	1.31461e-06
216903_s_at	CBARA1	1.34498e-06
209377_s_at	HMGN3	1.34788e-06
226774_at	FAM120B	1.35802e-06
229983_at	TIGD2	1.36821e-06
208924_at	RNF11	1.37465e-06
226031_at	CCDC132	1.38957e-06
218032_at	SNN	1.42669e-06
244547_at	LOC645851	1.43758e-06
218445_at	H2AFY2	1.45381e-06
224447_s_at	C17orf37	1.45668e-06
224607_s_at	SRP68	1.45681e-06
228857_at	LOC285831	1.56381e-06
202741_at	PRKACB	1.56461e-06
1566557_at	FLJ90757	1.56507e-06
202587_s_at	AK1	1.56519e-06
202261_at	VPS72	1.60225e-06
225252_at	SRXN1	1.61446e-06
212825_at	PAXIP1	1.62694e-06
205515_at	PRSS12	1.65847e-06
225147_at	PSCD3	1.66933e-06
227613_at	ZNF331	1.68167e-06
223727_at	KCNIP2	1.69999e-06
212181_s_at	NUDT4	1.74199e-06
224783_at	FAM100B	1.74347e-06
1552953_a_at	NEUROD2	1.77672e-06
1556435_at	LOC400622	1.79046e-06
219061_s_at	LAGE3	1.82937e-06
226669_at	USP42	1.83064e-06
221596_s_at	DKFZP564O0523	1.86883e-06
54970_at	ZMIZ2	1.92317e-06
32091_at	SLC25A44	1.9385e-06
225540_at	MAP2	1.96399e-06
206249_at	MAP3K13	1.96609e-06
229287_at	PCNX	1.97235e-06
231790_at	DMGDH	1.97756e-06
205110_s_at	FGF13	2.03333e-06
209110_s_at	RGL2	2.03645e-06
229690_at	FAM109A	2.05401e-06
[truncated: 1,086 more rows]

## Sheet: CD vs ABE
#Correlationtype: transform_2log
#t-tested: 0.001 fdr
#Minimal presentcalls: 1
Highly expressed genes in clusters CD vs ABE
#H:probeset	HUGO	p-value
203607_at	INPP5F	1.62771e-18
225512_at	ZBTB38	9.46245e-16
213480_at	VAMP4	5.46792e-15
235004_at	RBM24	1.4357e-14
209558_s_at	LOC728014,HIP1R	2.94427e-14
201032_at	BLCAP	7.04863e-14
218657_at	RAPGEFL1	7.0962e-14
227489_at	SMURF2	7.29095e-14
230849_at	KCNA1	7.36757e-14
1555250_a_at	CPEB3	1.3733e-13
201987_at	MED13	1.89717e-13
231325_at	UNC5D	1.93733e-13
205637_s_at	SH3GL3	2.72204e-13
206186_at	MPP3	3.0856e-13
204995_at	CDK5R1	6.96032e-13
1559603_at	LOC283535	9.89956e-13
214239_x_at	PCGF2	1.23368e-12
201760_s_at	WSB2	1.7807e-12
223543_at	PDZD4	2.07249e-12
236456_at	PTPN5	2.25424e-12
35846_at	THRA	2.31142e-12
239913_at	SLC10A4	2.6228e-12
201080_at	PIP4K2B	2.91157e-12
207250_at	SIX6	3.06586e-12
225922_at	KIAA1450	4.87019e-12
213881_x_at	SUMO2	6.92771e-12
203909_at	SLC9A6	6.93154e-12
203708_at	PDE4B	8.14258e-12
202432_at	PPP3CB	9.67222e-12
206280_at	CDH18	1.24983e-11
208671_at	SERINC1	1.32247e-11
209913_x_at	KIAA0415	1.3553e-11
226599_at	KIAA1727	1.48143e-11
227336_at	DTX1	1.63463e-11
225540_at	MAP2	2.5634e-11
213967_at	RALYL	2.85513e-11
211997_x_at	H3F3B	3.81384e-11
230765_at	KIAA1239	4.05605e-11
212554_at	CAP2	4.67052e-11
229365_at	PPP1R3F	4.81403e-11
221918_at	PCTK2	5.34616e-11
218310_at	RABGEF1	5.37068e-11
202395_at	NSF	5.39106e-11
1566557_at	FLJ90757	5.39701e-11
213676_at	TMEM151B	5.51794e-11
221207_s_at	NBEA	5.91732e-11
209733_at	LOC286440	6.60736e-11
212383_at	ATP6V0A1	6.68158e-11
212774_at	ZNF238	6.69733e-11
214363_s_at	LOC727839,MATR3	6.7678e-11
212339_at	EPB41L1	7.04626e-11
225558_at	GIT2	7.07244e-11
226086_at	SYT13	7.44888e-11
206196_s_at	RUNDC3A	8.457e-11
202260_s_at	STXBP1	9.00261e-11
213694_at	RSBN1	9.35772e-11
221569_at	AHI1	9.45077e-11
228145_s_at	ZNF398	9.55226e-11
208640_at	RAC1	9.71843e-11
219862_s_at	NARF	1.02736e-10
225120_at	PURB	1.06659e-10
221883_at	PKNOX1	1.07283e-10
204199_at	RALGPS1	1.17267e-10
201304_at	NDUFA5	1.21756e-10
204754_at	HLF	1.34424e-10
218773_s_at	MSRB2	1.351e-10
226822_at	STOX2	1.5214e-10
222918_at	RAB9B	1.52713e-10
208738_x_at	LOC652489,SUMO2,LOC728825	1.52845e-10
227798_at	SMAD1	1.59827e-10
1552953_a_at	NEUROD2	1.66199e-10
205230_at	RPH3A	1.73576e-10
202136_at	ZMYND11	1.81284e-10
215985_at	HCG8	1.81858e-10
212441_at	KIAA0232	1.82013e-10
201384_s_at	NBR1,LOC727732	1.98341e-10
230538_at	SHC4	2.03747e-10
210111_s_at	KIAA0265	2.07764e-10
212111_at	STX12	2.53333e-10
204141_at	TUBB2A	2.56371e-10
1553797_a_at	FLJ30594	2.59846e-10
212288_at	FNBP1	2.70465e-10
228551_at	MGC24039	2.82034e-10
225812_at	LOC619208	2.88455e-10
213171_s_at	MMP24	2.89067e-10
228494_at	PPP1R9A	3.06318e-10
201811_x_at	SH3BP5	3.4933e-10
208611_s_at	SPTAN1	3.67195e-10
230019_s_at	PTCHD2	3.72922e-10
237870_at	LOC285771	3.96185e-10
201285_at	MKRN1	4.41389e-10
221206_at	PMS2	5.30501e-10
212205_at	H2AFV	5.40487e-10
238029_s_at	SLC16A14	5.4443e-10
234314_at	C20orf74	5.55043e-10
226589_at	TMEM192	5.60659e-10
218394_at	ROGDI	5.66908e-10
227320_at	FAM101A	5.67801e-10
229918_at	CCDC40	5.71557e-10
213227_at	PGRMC2	6.08658e-10
228546_at	DPP6	6.12091e-10
223462_at	TMEM175	6.68127e-10
202391_at	BASP1	6.99329e-10
212163_at	KIDINS220	7.03542e-10
222119_s_at	FBXO11	7.53196e-10
224452_s_at	MGC12966	7.70435e-10
201518_at	CBX1	7.71543e-10
222985_at	YWHAG	7.82296e-10
212928_at	TSPYL4	7.99499e-10
218032_at	SNN	9.70025e-10
204546_at	KIAA0513	9.76399e-10
206290_s_at	RGS7	9.89944e-10
54970_at	ZMIZ2	1.0441e-09
203929_s_at	MAPT	1.07331e-09
201975_at	CLIP1	1.08232e-09
231930_at	ELMOD1	1.0926e-09
208370_s_at	RCAN1	1.18915e-09
215767_at	ZNF804A	1.22478e-09
213489_at	MAPRE2	1.33215e-09
218378_s_at	PRKRIP1	1.37841e-09
225821_s_at	FAM44A	1.38017e-09
212474_at	KIAA0241	1.4141e-09
215527_at	KHDRBS2	1.42219e-09
212956_at	TBC1D9	1.51911e-09
1552803_a_at	C1orf215	1.58681e-09
226313_at	C10orf35	1.64587e-09
228680_at	KIF3A	1.68836e-09
228144_at	ZNF300	1.73124e-09
222396_at	HN1	1.80829e-09
1558711_at	FAM13A1OS	1.85476e-09
210612_s_at	SYNJ2	2.0846e-09
236824_at	TMEM132B	2.10637e-09
203037_s_at	MTSS1	2.14133e-09
1568617_a_at	KIAA1543	2.2234e-09
203420_at	FAM8A1	2.34027e-09
226615_at	XPR1	2.49994e-09
205348_s_at	DYNC1I1	2.50999e-09
236236_at	WNK3	2.71572e-09
220798_x_at	PRG2,PRG2	2.71619e-09
209839_at	DNM3	2.72753e-09
233499_at	LRRC7	2.75537e-09
203502_at	BPGM	2.80749e-09
201845_s_at	RYBP	2.881e-09
218843_at	FNDC4	2.89085e-09
212199_at	MRFAP1L1	2.89919e-09
219511_s_at	SNCAIP	3.33862e-09
202794_at	INPP1	3.35817e-09
221889_at	KCTD13	3.47812e-09
225266_at	ZNF652	3.47846e-09
220659_s_at	C7orf43	3.53377e-09
227580_s_at	DKFZP434B0335	3.76542e-09
212753_at	PCGF3	3.76549e-09
209234_at	KIF1B	3.92625e-09
224952_at	TANC2	4.02416e-09
218034_at	FIS1	4.09559e-09
227845_s_at	SHD	4.2266e-09
226215_s_at	FBXL10	4.24408e-09
202720_at	TES	4.32242e-09
219342_at	CASD1	4.35467e-09
209481_at	SNRK	4.39436e-09
223022_s_at	VTA1	4.46644e-09
229094_at	LOC401431	4.50784e-09
205978_at	KL	4.98416e-09
204974_at	RAB3A	5.09374e-09
202616_s_at	MECP2	5.31183e-09
229860_x_at	LOC401115	5.42821e-09
212765_at	CAMSAP1L1	5.47406e-09
226258_at	AMN1	5.54199e-09
205377_s_at	ACHE	5.65743e-09
225623_at	KIAA1737	5.73173e-09
203182_s_at	SRPK2	5.83506e-09
204202_at	IQCE	5.84529e-09
232136_s_at	CTTNBP2	6.6163e-09
222415_at	MLL3	6.72059e-09
1553292_s_at	FLJ25006	6.99069e-09
213624_at	SMPDL3A	7.13381e-09
219328_at	DDX31	7.25164e-09
206183_s_at	HERC3	7.40362e-09
208810_at	DNAJB6,LOC387820	7.94938e-09
213140_s_at	SS18L1	8.21511e-09
203965_at	USP20	8.22887e-09
222561_at	LANCL2	8.35338e-09
218820_at	C14orf132	8.65511e-09
229664_at	MAPK8	9.26942e-09
209699_x_at	AKR1C2	9.38732e-09
218210_at	FN3KRP	9.52226e-09
229231_at	LRRC37B	9.84559e-09
227962_at	ACOX1	1.01187e-08
201174_s_at	TERF2IP	1.04445e-08
228012_at	MATR3	1.04514e-08
212990_at	SYNJ1	1.04917e-08
216992_s_at	GRM8	1.07159e-08
1555790_a_at	ZNF320,TMEM192	1.07177e-08
223552_at	LRRC4	1.11487e-08
238454_at	ZNF540	1.16068e-08
231815_at	PHF12	1.16925e-08
225350_s_at	ZYG11B	1.24511e-08
202650_s_at	KIAA0195	1.4028e-08
64942_at	GPR153	1.42429e-08
226549_at	SBK1	1.43476e-08
223290_at	PDXP	1.44417e-08
230757_at	FLJ44796	1.45161e-08
212421_at	C22orf9	1.45673e-08
223474_at	C14orf4	1.49082e-08
226080_at	SSH2	1.50887e-08
206493_at	ITGA2B	1.5918e-08
204604_at	PFTK1	1.63087e-08
226718_at	AMIGO1	1.63167e-08
207030_s_at	CSRP2	1.63506e-08
219740_at	VASH2	1.64463e-08
225669_at	IFNAR1	1.81094e-08
203232_s_at	ATXN1	1.81928e-08
207719_x_at	CEP170	1.85809e-08
1561666_a_at	KIAA1908	1.87604e-08
202353_s_at	PSMD12	1.90069e-08
219394_at	PGS1	2.00557e-08
222431_at	SPIN1	2.05252e-08
203817_at	GUCY1B3	2.06237e-08
204151_x_at	AKR1C1	2.15718e-08
226249_at	SNX30	2.19583e-08
212361_s_at	ATP2A2	2.31111e-08
208070_s_at	REV3L	2.32718e-08
233320_at	TCAM1	2.33886e-08
203855_at	WDR47	2.36669e-08
226433_at	RNF157	2.36898e-08
200603_at	PRKAR1A	2.38379e-08
202271_at	FBXO28	2.39399e-08
205944_s_at	CLTCL1	2.39694e-08
218874_s_at	C6orf134	2.41008e-08
223886_s_at	RNF146	2.55278e-08
205478_at	PPP1R1A	2.70905e-08
210275_s_at	ZFAND5	2.82195e-08
1562403_a_at	SLC8A3	2.84104e-08
202039_at	MYO18A,TIAF1	2.92166e-08
222784_at	SMOC1	2.96201e-08
212062_at	ATP9A	3.00071e-08
212504_at	DIP2C	3.02768e-08
206762_at	KCNA5	3.07147e-08
208990_s_at	HNRPH3	3.17379e-08
219770_at	GTDC1	3.26627e-08
223011_s_at	OCIAD1	3.32999e-08
207060_at	EN2	3.40442e-08
225275_at	EDIL3	3.47698e-08
205293_x_at	BAIAP2	3.48869e-08
228882_at	TUB	3.52856e-08
225684_at	FAM33A	3.56331e-08
202967_at	GSTA4	3.56632e-08
201334_s_at	ARHGEF12	3.59214e-08
206014_at	ACTL6B	3.64557e-08
202460_s_at	LPIN2	3.84778e-08
224810_s_at	ANKRD13A	3.88637e-08
228239_at	C21orf51	3.98378e-08
219889_at	FRAT1	4.13731e-08
201270_x_at	NUDCD3	4.14143e-08
205202_at	PCMT1	4.16888e-08
221858_at	TBC1D12	4.27052e-08
231397_at	PAP2D	4.32738e-08
212610_at	PTPN11	4.37706e-08
205367_at	SH2B2	4.44059e-08
244370_at	KIAA2022	4.63997e-08
209117_at	WBP2	4.97821e-08
1564339_a_at	CHRM3,LOC730413	4.98178e-08
225729_at	C6orf89	4.98833e-08
215903_s_at	MAST2	5.08718e-08
208924_at	RNF11	5.16943e-08
212982_at	ZDHHC17	5.18786e-08
212034_s_at	EXOC7	5.25248e-08
204591_at	CHL1	5.29271e-08
219157_at	KLHL2	5.33587e-08
226031_at	CCDC132	5.37437e-08
210016_at	MYT1L	5.50108e-08
212215_at	PREPL	5.5531e-08
208809_s_at	C6orf62	5.6857e-08
220488_s_at	BCAS3	6.63508e-08
219685_at	TMEM35	6.67375e-08
217782_s_at	GPS1	6.68723e-08
1553193_at	ZNF441	6.85126e-08
207614_s_at	CUL1	7.0663e-08
226842_at	LOC90110	7.27886e-08
224786_at	SCOC	7.28951e-08
228063_s_at	NAP1L5	7.34681e-08
204873_at	PEX1	7.41521e-08
202741_at	PRKACB	7.51782e-08
227209_at	CNTN1	7.54814e-08
204009_s_at	KRAS	7.54974e-08
228354_at	C10orf83	7.86574e-08
223672_at	SGIP1	8.07623e-08
202880_s_at	PSCD1	8.12114e-08
227785_at	SDCCAG8	8.13908e-08
224516_s_at	CXXC5	8.14213e-08
230864_at	MGC42105	8.16696e-08
222488_s_at	DCTN4	8.18365e-08
218601_at	URG4	8.19221e-08
218857_s_at	ASRGL1	8.19821e-08
218184_at	TULP4	8.48447e-08
211750_x_at	TUBA1C	8.8298e-08
229430_at	C8orf46	8.83147e-08
226638_at	ARHGAP23	8.92558e-08
238753_at	FREQ	9.16389e-08
213385_at	CHN2	9.24763e-08
217800_s_at	NDFIP1	9.25475e-08
205172_x_at	CLTB	9.25983e-08
201417_at	SOX4	9.26047e-08
224765_at	MSL-1	9.37341e-08
213195_at	LOC201229	9.47111e-08
213066_at	RUSC2	9.58972e-08
209011_at	TRIO	9.59574e-08
229962_at	LRRC37A3	9.71621e-08
47560_at	LPHN1	9.72553e-08
212786_at	CLEC16A	9.7349e-08
227572_at	USP30	9.73932e-08
217873_at	CAB39	9.83053e-08
212435_at	TRIM33	9.93536e-08
202590_s_at	PDK2	9.97435e-08
229818_at	SVOP	1.07075e-07
201453_x_at	RHEB	1.08007e-07
225147_at	PSCD3	1.10562e-07
209300_s_at	NECAP1	1.1073e-07
212880_at	WDR7	1.11415e-07
201207_at	TNFAIP1	1.1249e-07
211383_s_at	WDR37	1.132e-07
230692_at	LOC157503	1.13411e-07
201522_x_at	SNRPN,SNURF	1.13656e-07
225955_at	METRNL,LOC653506	1.13704e-07
219627_at	ZNF767	1.15262e-07
226679_at	SLC26A11	1.16113e-07
226901_at	C17orf58	1.16624e-07
227020_at	YPEL2	1.19056e-07
230497_at	BRUNOL5	1.19884e-07
238426_at	TMEM130	1.20426e-07
213476_x_at	TUBB3,MC1R	1.20965e-07
216903_s_at	CBARA1	1.23165e-07
203814_s_at	NQO2	1.24819e-07
213208_at	KIAA0240	1.26358e-07
209447_at	SYNE1	1.26719e-07
215506_s_at	DIRAS3	1.26827e-07
215116_s_at	DNM1	1.27112e-07
212639_x_at	TUBA1B	1.29129e-07
226298_at	RUNDC1	1.30513e-07
204723_at	SCN3B	1.33768e-07
205493_s_at	DPYSL4	1.33789e-07
206349_at	LGI1	1.36193e-07
225368_at	HIPK2	1.36224e-07
228857_at	LOC285831	1.38323e-07
218824_at	FLJ10781	1.38642e-07
213107_at	TNIK	1.39739e-07
231567_s_at	CCDC62	1.41753e-07
1559982_s_at	AKR1CL2	1.42299e-07
210962_s_at	AKAP9	1.42755e-07
225816_at	PHF17	1.43015e-07
226181_at	TUBE1	1.48094e-07
226575_at	ZNF462	1.53822e-07
232173_at	CLEC2L	1.54575e-07
229394_s_at	GRLF1	1.59381e-07
206789_s_at	POU2F1	1.59476e-07
212221_x_at	IDS	1.63165e-07
205445_at	PRL	1.72813e-07
203944_x_at	BTN2A1	1.7515e-07
232964_at	WBSCR19	1.83158e-07
238681_at	GDPD1	1.85886e-07
226184_at	FMNL2	1.88609e-07
203608_at	ALDH5A1	1.9298e-07
213091_at	CRTC1	1.9914e-07
217367_s_at	ZHX3	1.99328e-07
210341_at	MYT1	2.01001e-07
223654_s_at	BRUNOL4	2.03586e-07
219261_at	C7orf26	2.06086e-07
241703_at	RUNDC3B	2.06132e-07
227439_at	ANKS1B	2.075e-07
205003_at	DOCK4	2.09243e-07
1559072_a_at	ELFN2	2.10602e-07
206608_s_at	RPGRIP1	2.13945e-07
206512_at	ZRSR1	2.19697e-07
232720_at	LINGO2	2.20857e-07
209390_at	TSC1	2.21094e-07
204114_at	NID2	2.21151e-07
225832_s_at	DAGLB	2.21354e-07
202985_s_at	BAG5	2.23196e-07
227613_at	ZNF331	2.28522e-07
223362_s_at	SEPT3	2.32785e-07
212959_s_at	GNPTAB	2.32804e-07
229908_s_at	UNKL	2.38618e-07
227784_s_at	COG1	2.40006e-07
232003_at	KIAA1183	2.40879e-07
227865_at	C9orf103	2.42649e-07
212717_at	PLEKHM1	2.44074e-07
41397_at	LOC55565	2.44411e-07
218099_at	TEX2	2.44555e-07
211071_s_at	MLLT11	2.44556e-07
232192_at	LOC153811	2.46916e-07
203120_at	TP53BP2	2.49062e-07
210246_s_at	ABCC8	2.58673e-07
214762_at	ATP6V1G2	2.58788e-07
202524_s_at	SPOCK2	2.60227e-07
204793_at	GPRASP1	2.67159e-07
212589_at	RRAS2	2.67212e-07
228453_at	KIAA1632	2.72876e-07
237945_at	MEG8	2.75777e-07
215143_at	DPY19L2P2	2.79253e-07
209748_at	SPAST	2.81228e-07
209990_s_at	GABBR2	2.8567e-07
206017_at	KIAA0319	2.88365e-07
214120_at	RFPL1S	2.90658e-07
219821_s_at	GFOD1	2.93837e-07
217231_s_at	MAST1	2.95205e-07
226690_at	ADCYAP1R1	3.04242e-07
236838_at	SNIP	3.0475e-07
242750_at	MMAA	3.07492e-07
218743_at	CHMP6	3.09044e-07
213866_at	SAMD14	3.11314e-07
220277_at	CXXC4	3.15633e-07
203291_at	CNOT4	3.1828e-07
206135_at	ST18	3.24982e-07
225958_at	PHC1	3.27748e-07
207307_at	HTR2C	3.39996e-07
209118_s_at	TUBA1A	3.41574e-07
201960_s_at	MYCBP2	3.44817e-07
235527_at	LOC284214	3.45421e-07
209737_at	MAGI2	3.46304e-07
224308_s_at	INTS2	3.46397e-07
225619_at	SLAIN1	3.56439e-07
212096_s_at	MTUS1	3.56942e-07
202587_s_at	AK1	3.73201e-07
218309_at	CAMK2N1	3.77987e-07
232355_at	SNORD114-3	3.85631e-07
211034_s_at	C12orf51	3.87969e-07
224524_s_at	ASB3	4.08489e-07
224990_at	C4orf34	4.22161e-07
206706_at	NTF3	4.22638e-07
242033_at	RNF180	4.25189e-07
34858_at	KCTD2	4.27084e-07
222589_at	NLK	4.45346e-07
213295_at	CYLD	4.68723e-07
223630_at	C7orf13	4.70869e-07
228327_x_at	MEIS3	4.77451e-07
213245_at	ADCY1	4.85134e-07
224092_at	BARHL1	4.87261e-07
212981_s_at	FAM115A	4.88232e-07
204121_at	GADD45G	4.91713e-07
235170_at	ZNF92	5.07824e-07
1563549_a_at	TMEM16H	5.15255e-07
223576_at	C6orf203	5.1774e-07
213486_at	DKFZP761N09121	5.24591e-07
225982_at	UBTF	5.29785e-07
202582_s_at	RANBP9	5.30981e-07
205110_s_at	FGF13	5.3263e-07
224748_at	WDR68	5.3478e-07
212830_at	MEGF9	5.56429e-07
201681_s_at	DLG5	5.60932e-07
211276_at	TCEAL2	5.72239e-07
209859_at	TRIM9	5.87963e-07
228864_at	ZNF653	5.89161e-07
238542_at	ULBP2	5.91576e-07
210762_s_at	DLC1	5.93546e-07
225680_at	LRWD1	5.99578e-07
230403_at	RFX3	6.1259e-07
203842_s_at	MAPRE3	6.5105e-07
213271_s_at	DOPEY1	6.52766e-07
221260_s_at	FAM130A1	6.54305e-07
1552370_at	C4orf33	6.65534e-07
230224_at	LOC644353	6.66755e-07
228185_at	ZNF25	6.69438e-07
205257_s_at	AMPH	6.71802e-07
218927_s_at	CHST12	6.72856e-07
228046_at	LOC152485	6.7703e-07
202197_at	MTMR3	6.77645e-07
206507_at	ZSCAN12	6.82747e-07
221656_s_at	ARHGEF10L	6.97294e-07
229927_at	LEMD1	7.10146e-07
211296_x_at	UBC	7.15468e-07
204763_s_at	GNAO1	7.20323e-07
213273_at	ODZ4	7.20336e-07
223604_at	GARNL3	7.4313e-07
225615_at	LOC126917	7.46084e-07
225485_at	TSGA14	7.56015e-07
224597_at	LOC647979	7.66897e-07
1553971_a_at	GATS	7.71879e-07
224969_at	ATXN7L3	7.90623e-07
201964_at	SETX	8.05878e-07
205728_at	ODZ1	8.26566e-07
218683_at	PTBP2	8.59626e-07
209076_s_at	WDR45L	8.6368e-07
219521_at	B3GAT1	9.0912e-07
215554_at	GPLD1	9.12762e-07
205878_at	POU6F1	9.19074e-07
218756_s_at	MGC4172	9.51852e-07
236265_at	SP4	9.61823e-07
209110_s_at	RGL2	9.77083e-07
225506_at	KIAA1468	9.89708e-07
64899_at	LPPR2	1.0177e-06
236551_at	ZNF311	1.02248e-06
208774_at	CSNK1D	1.02565e-06
203389_at	KIF3C	1.0257e-06
203384_s_at	GOLGA1	1.0271e-06
223424_s_at	ZSCAN21	1.05576e-06
226480_at	KIF2A	1.06164e-06
1553145_at	FLJ39653	1.07076e-06
212987_at	FBXO9	1.07673e-06
218486_at	KLF11	1.08355e-06
242297_at	RREB1	1.10943e-06
209693_at	ASTN2	1.11153e-06
209829_at	C6orf32	1.11172e-06
1553221_at	ZNF583	1.11321e-06
226291_at	ALS2	1.12792e-06
1555752_at	STH	1.14017e-06
201661_s_at	ACSL3	1.14471e-06
208946_s_at	BECN1	1.14949e-06
202154_x_at	TUBB3	1.16174e-06
229103_at	WNT3	1.17688e-06
212485_at	GPATCH8	1.18084e-06
231847_at	ANKRD54	1.21474e-06
232182_at	LOC286272	1.2157e-06
229770_at	GLT1D1	1.22666e-06
212666_at	SMURF1,LOC731429	1.23679e-06
224612_s_at	DNAJC5	1.24987e-06
225363_at	PTEN	1.25259e-06
224964_s_at	GNG2	1.26078e-06
227036_at	RASAL2	1.28074e-06
205577_at	PYGM	1.3138e-06
226669_at	USP42	1.34307e-06
219760_at	LIN7B	1.34925e-06
57739_at	DND1,LOC644157,LOC644256	1.35222e-06
224831_at	CPEB4	1.35269e-06
224872_at	DIP2B	1.35368e-06
224995_at	SPIRE1	1.36127e-06
220761_s_at	TAOK3	1.39323e-06
215017_s_at	FNBP1L	1.40156e-06
209794_at	SRGAP3	1.42112e-06
224527_at	CDH23	1.43018e-06
201857_at	ZFR	1.4313e-06
202825_at	SLC25A4	1.4321e-06
239556_at	LOC645513	1.44039e-06
223375_at	TBC1D22B	1.45556e-06
205122_at	TMEFF1	1.4729e-06
205094_at	PEX12	1.48643e-06
1560703_at	NOS2A	1.52526e-06
204953_at	SNAP91	1.53767e-06
227455_at	C6orf136	1.54083e-06
236302_at	PPM1E	1.54828e-06
225226_at	FAM40A	1.60951e-06
213469_at	PGAP1	1.61559e-06
210645_s_at	TTC3	1.62097e-06
208174_x_at	ZRSR2	1.64596e-06
225337_at	ABHD2	1.64946e-06
227021_at	AOF1	1.66636e-06
217870_s_at	CMPK	1.68288e-06
201739_at	SGK	1.68656e-06
221752_at	SSH1	1.71777e-06
204260_at	CHGB	1.71886e-06
207299_s_at	GRM1	1.7692e-06
1559977_a_at	SLC25A34	1.79559e-06
212326_at	VPS13D	1.80666e-06
229623_at	FLJ12993	1.81256e-06
204040_at	RNF144A	1.82747e-06
204798_at	MYB	1.84724e-06
210409_at	C6orf124	1.88297e-06
203603_s_at	ZEB2	1.89662e-06
223141_at	UCK1	1.89835e-06
227124_at	LOC221710	1.95198e-06
202702_at	TRIM26	1.96155e-06
212798_s_at	ANKMY2	1.98085e-06
204469_at	PTPRZ1	1.98779e-06
35626_at	SGSH	1.99006e-06
202392_s_at	PISD	1.99896e-06
221571_at	TRAF3	2.00906e-06
223367_at	WBSCR18	2.03356e-06
223708_at	C1QTNF4	2.03984e-06
213938_at	ERC2	2.14885e-06
210970_s_at	IBTK	2.15855e-06
205156_s_at	ACCN2	2.21195e-06
222910_s_at	PEX5L	2.22091e-06
212328_at	LIMCH1	2.24057e-06
221568_s_at	LIN7C	2.25495e-06
206230_at	LHX1	2.27631e-06
219305_x_at	FBXO2	2.28556e-06
222669_s_at	SBDSP,SBDS	2.34217e-06
1556244_s_at	LOC375196	2.43837e-06
223529_at	SYT4	2.47227e-06
226015_at	ZNF12	2.47431e-06
212736_at	C16orf45	2.51954e-06
201388_at	PSMD3	2.52309e-06
214369_s_at	RASGRP2	2.54475e-06
239891_x_at	RAB12	2.58552e-06
243790_at	ZNF585A	2.6242e-06
227154_at	IGSF21	2.63924e-06
204651_at	NRF1	2.65179e-06
226609_at	DCBLD1	2.7018e-06
231738_at	PCDHB7	2.78175e-06
212289_at	ANKRD12	2.80608e-06
204790_at	SMAD7	2.81221e-06
223319_at	GPHN	2.82049e-06
222070_at	DND1	2.84671e-06
214735_at	PIP3-E	2.84762e-06
241399_at	FAM19A2	2.86496e-06
203839_s_at	TNK2	2.89022e-06
218928_s_at	SLC37A1	2.98318e-06
1568612_at	GABRG2	2.98834e-06
210312_s_at	IFT20	3.026e-06
223336_s_at	RAB18	3.03414e-06
207144_s_at	CITED1	3.03587e-06
222391_at	TMEM30A	3.0395e-06
225319_s_at	FAM104A	3.09015e-06
244547_at	LOC645851	3.11803e-06
222274_at	FLJ31568	3.15888e-06
229690_at	FAM109A	3.17259e-06
228571_at	RBAK	3.17521e-06
230748_at	SLC16A6	3.25928e-06
201536_at	DUSP3	3.25994e-06
214023_x_at	TUBB2B	3.27693e-06
223250_at	KLHL7	3.27723e-06
215244_at	DGCR5	3.28275e-06
224162_s_at	FBXO31	3.30785e-06
224986_s_at	PDPK1	3.34279e-06
213367_at	LOC791120	3.35423e-06
207981_s_at	ESRRG	3.37382e-06
202630_at	APPBP2	3.41696e-06
225945_at	ZNF655	3.50291e-06
229015_at	LOC286367	3.50661e-06
225446_at	BRWD1	3.58469e-06
209503_s_at	PSMC5	3.60972e-06
210040_at	SLC12A5	3.61072e-06
205514_at	ZNF415	3.63108e-06
224373_s_at	UNC5B,IQWD1	3.64394e-06
222830_at	GRHL1	3.71025e-06
226443_at	FAM122A	3.71794e-06
213496_at	LPPR4	3.72341e-06
226573_at	DIRAS1	3.72832e-06
224880_at	RALA	3.83104e-06
224036_s_at	LMBR1	3.867e-06
227236_at	TSPAN2	3.87151e-06
217750_s_at	UBE2Z	3.90169e-06
222127_s_at	EXOC1	3.91032e-06
240117_at	FBN3	3.92364e-06
202363_at	SPOCK1	3.93565e-06
210026_s_at	CARD10	3.96594e-06
210428_s_at	HGS	3.9781e-06
223693_s_at	RADIL	3.98062e-06
229294_at	JPH3	3.99477e-06
1554108_at	ALS2CR16	3.9984e-06
203273_s_at	TUSC2	4.13812e-06
226004_at	CABLES2	4.16853e-06
216215_s_at	RBM9	4.18255e-06
218608_at	ATP13A2	4.18947e-06
235880_at	FLJ37078	4.22888e-06
218164_at	SPATA20	4.27668e-06
201313_at	ENO2	4.29356e-06
226431_at	ALS2CR13	4.29978e-06
225842_at	PHLDA1	4.37984e-06
213555_at	RWDD2A	4.38009e-06
226018_at	C7orf41	4.40407e-06
225383_at	ZNF275	4.46666e-06
232909_s_at	BPTF	4.49347e-06
225375_at	C17orf32	4.49618e-06
235231_at	ZNF789	4.52036e-06
209593_s_at	TOR1B	4.6642e-06
228823_at	POLR2J2	4.68283e-06
225792_at	HOOK1	4.68622e-06
206836_at	SLC6A3	4.69461e-06
201155_s_at	MFN2	4.721e-06
235408_x_at	ZNF117	4.7843e-06
53991_at	DENND2A	4.80544e-06
227045_at	ZNF614	4.84568e-06
201734_at	CLCN3	4.88025e-06
212186_at	ACACA	4.89056e-06
201972_at	ATP6V1A	4.93961e-06
220443_s_at	VAX2	4.96935e-06
225044_at	NT5C3L	4.97664e-06
213699_s_at	YWHAQ	4.97958e-06
224820_at	FAM36A	4.97976e-06
204065_at	CHST10	5.0375e-06
203671_at	TPMT	5.29764e-06
228754_at	SLC6A6	5.37694e-06
215003_at	DGCR9	5.52996e-06
1556641_at	FLJ37228	5.53218e-06
204889_s_at	NEURL	5.58838e-06
215192_at	PMS2L4	5.6021e-06
201455_s_at	NPEPPS	5.61191e-06
227946_at	OSBPL7	5.61575e-06
224687_at	ANKIB1	5.63068e-06
224471_s_at	BTRC	5.80095e-06
232239_at	hCG_2024094	5.82035e-06
221743_at	CUGBP1	5.82086e-06
203139_at	DAPK1	5.86708e-06
207068_at	ZFP37	5.87067e-06
209411_s_at	GGA3	6.02149e-06
219301_s_at	CNTNAP2	6.12101e-06
212448_at	NEDD4L	6.23333e-06
209462_at	APLP1	6.24052e-06
224639_at	UNQ1887	6.25019e-06
206045_s_at	NOL4	6.26369e-06
226315_at	CCDC16	6.31601e-06
206018_at	FOXG1	6.34422e-06
226436_at	RASSF4	6.45583e-06
205012_s_at	HAGH	6.69599e-06
218870_at	ARHGAP15	6.80396e-06
218888_s_at	NETO2	6.86372e-06
202390_s_at	HD	6.86381e-06
203680_at	PRKAR2B	6.86501e-06
213324_at	SRC	6.91951e-06
226030_at	ACADSB	7.04029e-06
218312_s_at	ZSCAN18	7.15426e-06
204757_s_at	TMEM24	7.19151e-06
205775_at	FAM50B	7.26742e-06
213462_at	NPAS2	7.51205e-06
218306_s_at	HERC1	7.58198e-06
226861_at	ASB8	7.61442e-06
208811_s_at	DNAJB6	7.70424e-06
234297_at	LOC728613,RGS8	7.70519e-06
203288_at	KIAA0355	7.74477e-06
213153_at	SETD1B	7.79604e-06
226275_at	MXD1	7.81679e-06
1553400_a_at	C17orf69	7.82568e-06
1555412_at	FBXL21	7.84086e-06
208100_x_at	SEMA6C	7.88103e-06
212632_at	STX7	7.90507e-06
225344_at	NCOA7	7.94682e-06
200899_s_at	MGEA5	8.18064e-06
228403_at	C9orf165	8.20224e-06
219676_at	ZSCAN16	8.44246e-06
223179_at	YPEL3	8.59325e-06
238043_at	LOC729446	8.66081e-06
215370_at	LOC729690	8.80159e-06
236044_at	PPAPDC1A	8.85267e-06
213331_s_at	NEK1	8.95605e-06
225048_at	PHF10	9.03366e-06
223624_at	ANUBL1	9.15538e-06
206688_s_at	CPSF4	9.1696e-06
213030_s_at	PLXNA2	9.1756e-06
226505_x_at	USP32	9.2525e-06
207842_s_at	CASC3	9.27209e-06
214823_at	ZNF204	9.28031e-06
212655_at	ZCCHC14	9.29166e-06
243708_at	TMEM132E	9.39509e-06
219405_at	TRIM68	9.40375e-06
238609_at	C7orf38	9.42545e-06
230143_at	RNF165	9.52195e-06
212791_at	C1orf216	9.53616e-06
218323_at	RHOT1	9.58145e-06
219499_at	SEC61A2	9.59124e-06
212802_s_at	GAPVD1	9.88842e-06
207010_at	GABRB1	9.93772e-06
210307_s_at	KLHL25	9.9451e-06
204612_at	PKIA	9.97986e-06
204012_s_at	LCMT2	1.00573e-05
228423_at	MAP9	1.00851e-05
225543_at	GTF3C4	1.01138e-05
225848_at	ZNF746	1.02644e-05
230425_at	EPHB1	1.04188e-05
213467_at	RND2	1.0496e-05
223310_x_at	PNPLA8	1.05e-05
229335_at	CADM4	1.05521e-05
213204_at	PARC	1.06388e-05
204396_s_at	GRK5	1.07366e-05
217965_s_at	SAP30BP	1.07456e-05
213482_at	DOCK3	1.07712e-05
217516_x_at	ARVCF	1.08117e-05
203602_s_at	ZBTB17	1.0819e-05
222797_at	DPYSL5	1.08309e-05
225205_at	KIF3B	1.11529e-05
221792_at	RAB6B	1.11666e-05
208634_s_at	MACF1	1.11761e-05
223237_x_at	AP2A1	1.11957e-05
1554170_a_at	LOC255374	1.13456e-05
239265_at	TMEM20	1.1355e-05
222064_s_at	AARSD1	1.14443e-05
200083_at	USP22	1.14889e-05
224911_s_at	DCBLD2	1.15313e-05
1552794_a_at	ZNF547	1.1595e-05
229340_at	NKAPL	1.16155e-05
228796_at	CPNE4	1.1621e-05
225185_at	MRAS	1.16677e-05
231880_at	FAM40B	1.17084e-05
229414_at	PITPNC1	1.17367e-05
238445_x_at	MGAT5B	1.17563e-05
218421_at	CERK	1.18463e-05
201703_s_at	PPP1R10	1.18489e-05
237802_at	XKR4	1.18845e-05
218714_at	PRR14	1.19063e-05
200033_at	DDX5	1.19212e-05
207797_s_at	LRP2BP	1.21794e-05
223162_s_at	KIAA1147	1.24815e-05
201581_at	TXNDC13	1.28265e-05
227733_at	TMEM63C	1.28289e-05
209268_at	VPS45	1.29249e-05
228182_at	ADCY5	1.2938e-05
214558_at	GPR12	1.2948e-05
219354_at	KLHL26	1.29568e-05
221450_x_at	PCDHB13	1.31628e-05
207757_at	ZFP2	1.31696e-05
228228_at	DACT3	1.32139e-05
212614_at	ARID5B	1.32932e-05
213077_at	YTHDC2	1.34848e-05
201410_at	PLEKHB2	1.35151e-05
227761_at	MYO5A	1.35277e-05
212496_s_at	JMJD2B	1.3572e-05
213965_s_at	CHD5	1.36193e-05
223618_at	FMN2	1.37282e-05
209559_at	HIP1R	1.38339e-05
226518_at	KCTD10	1.39624e-05
209019_s_at	PINK1	1.41967e-05
210425_x_at	GOLGA8B	1.42731e-05
221317_x_at	PCDHB6	1.43463e-05
205056_s_at	GPR162	1.43519e-05
203845_at	PCAF	1.43708e-05
213118_at	KIAA0701	1.43933e-05
227065_at	RNF216	1.44462e-05
239295_at	SRrp35	1.48022e-05
224761_at	GNA13	1.48364e-05
231260_at	BC036928	1.48508e-05
235497_at	LOC643837	1.49197e-05
213712_at	ELOVL2	1.50015e-05
236290_at	DOK6	1.50235e-05
205358_at	GRIA2	1.50275e-05
238850_at	LOC645323	1.50751e-05
208841_s_at	G3BP2	1.51587e-05
214839_at	LOC157627	1.53141e-05
1560128_x_at	LOC441108	1.55091e-05
214743_at	CUX1	1.56942e-05
238943_at	FIBCD1	1.57114e-05
207057_at	SLC16A7	1.57603e-05
203353_s_at	MBD1	1.58369e-05
200011_s_at	ARF3	1.59311e-05
218364_at	LRRFIP2	1.61234e-05
226306_at	C6orf1	1.61318e-05
212547_at	FLJ35348	1.61332e-05
55692_at	ELMO2	1.6222e-05
209583_s_at	CD200	1.63873e-05
223727_at	KCNIP2	1.6412e-05
223351_at	C17orf80	1.69987e-05
229849_at	WIPF3	1.70256e-05
228090_at	NMNAT3	1.71852e-05
226096_at	FNDC5	1.7261e-05
218137_s_at	SMAP1	1.72947e-05
229533_x_at	ZNF680	1.73815e-05
230179_at	LOC285812	1.78254e-05
32099_at	SAFB2	1.78623e-05
223164_at	CCM2	1.8064e-05
217943_s_at	MAP7D1	1.81632e-05
218625_at	NRN1	1.83543e-05
218675_at	SLC22A17	1.85176e-05
201669_s_at	MARCKS	1.8788e-05
235758_at	PNMA6A	1.88373e-05
232204_at	EBF1	1.88506e-05
203730_s_at	ZKSCAN5	1.88547e-05
219013_at	GALNT11	1.88617e-05
221824_s_at	MARCH8	1.88794e-05
225124_at	PPP1R9B	1.90601e-05
212098_at	LOC151162	1.90617e-05
225637_at	DEF8	1.91233e-05
33736_at	STOML1	1.91966e-05
1555866_a_at	HEXDC	1.93607e-05
222421_at	UBE2H	1.93759e-05
223194_s_at	C6orf85	1.94098e-05
204375_at	CLSTN3	1.94244e-05
213773_x_at	NSUN5	1.9572e-05
243337_at	FREM3	1.96139e-05
238076_at	GATAD2B	1.99169e-05
220041_at	PIGZ	2.00815e-05
228458_at	LOC441150	2.01203e-05
203234_at	UPP1	2.0188e-05
226411_at	EVI5L	2.01949e-05
210240_s_at	CDKN2D	2.04046e-05
205567_at	CHST1	2.04726e-05
201700_at	CCND3	2.05366e-05
211248_s_at	CHRD	2.10241e-05
225061_at	DNAJA4	2.10319e-05
230706_s_at	CAMK2N2	2.10641e-05
210142_x_at	FLOT1	2.10644e-05
215068_s_at	FBXL18	2.1112e-05
209074_s_at	FAM107A	2.1397e-05
223621_at	PNMA3	2.13998e-05
231810_at	BRI3BP	2.14367e-05
229287_at	PCNX	2.14446e-05
200788_s_at	PEA15	2.14984e-05
231844_at	MGC27345	2.17025e-05
201140_s_at	RAB5C	2.18307e-05
209002_s_at	CALCOCO1	2.1929e-05
213927_at	MAP3K9	2.19703e-05
213842_x_at	NSUN5C	2.23088e-05
225111_s_at	NAPB	2.27523e-05
218240_at	NKIRAS2	2.30845e-05
212817_at	DNAJB5	2.3163e-05
214053_at	ERBB4	2.33507e-05
213587_s_at	ATP6V0E2	2.35678e-05
224784_at	MLLT6	2.40632e-05
225217_s_at	BRPF3	2.41733e-05
215297_at	LOC441204	2.42e-05
203540_at	GFAP	2.43211e-05
232059_at	DSCAML1	2.43266e-05
226228_at	AQP4	2.47777e-05
221702_s_at	TM2D3	2.52369e-05
1561985_at	C14orf39	2.58385e-05
204466_s_at	SNCA	2.59026e-05
224366_s_at	REPS1	2.60444e-05
224653_at	EIF4EBP2	2.60792e-05
223517_at	FBXO44	2.62971e-05
1558375_at	LRRC38	2.64743e-05
218373_at	AKTIP	2.64849e-05
203804_s_at	CROP	2.65267e-05
219139_s_at	CROCCL2	2.66112e-05
230454_at	ICA1L	2.70573e-05
224656_s_at	MTPN	2.72159e-05
213666_at	SEPT6	2.72993e-05
212549_at	STAT5B	2.74172e-05
225483_at	VPS26B	2.75921e-05
203662_s_at	TMOD1	2.76115e-05
217796_s_at	NPLOC4	2.77445e-05
229800_at	DCLK1	2.81347e-05
209780_at	PHTF2	2.83312e-05
212447_at	KBTBD2	2.84266e-05
218130_at	C17orf62	2.8597e-05
243594_x_at	SPIRE2	2.86669e-05
213558_at	PCLO	2.87028e-05
227694_at	C1orf201	2.8709e-05
203029_s_at	PTPRN2	2.91013e-05
223019_at	FAM129B	2.91904e-05
204566_at	PPM1D	2.92277e-05
223298_s_at	NT5C3	2.94724e-05
225607_at	CCDC43	2.97647e-05
242470_at	EID2B	3.02226e-05
235333_at	B4GALT6	3.03949e-05
227407_at	TAPT1	3.04753e-05
227451_s_at	CCDC90A	3.04832e-05
218412_s_at	GTF2IRD1	3.0756e-05
222820_at	TNRC6C	3.0807e-05
1553541_at	LMX1A	3.12812e-05
209556_at	NCDN	3.1365e-05
223313_s_at	MAGED4,MAGED4B	3.14444e-05
236013_at	CACNA1E	3.14694e-05
225997_at	MOBKL1A	3.15392e-05
224704_at	TNRC6A	3.17626e-05
228262_at	MAP7D2	3.21936e-05
224927_at	KIAA1949	3.23308e-05
1556633_at	C1orf204	3.24349e-05
225339_at	SPAG9	3.26036e-05
213784_at	RABL4	3.29496e-05
1555981_at	C17orf65	3.2975e-05
223588_at	THAP2	3.32088e-05
1569872_a_at	LOC650392	3.32345e-05
236701_at	GSG1L	3.33474e-05
201310_s_at	C5orf13	3.3794e-05
205541_s_at	GSPT2	3.40239e-05
218971_s_at	WDR91	3.41458e-05
221914_at	SYN1	3.41507e-05
212729_at	DLG3	3.45438e-05
208121_s_at	PTPRO	3.53387e-05
205251_at	PER2	3.5343e-05
235916_at	YPEL4	3.54161e-05
204862_s_at	NME3	3.57798e-05
212711_at	CAMSAP1	3.58879e-05
203572_s_at	TAF6	3.59929e-05
226479_at	KBTBD6	3.63739e-05
230960_at	PUNC	3.6728e-05
212878_s_at	KLC1	3.69354e-05
239223_s_at	FBXL20	3.69427e-05
217838_s_at	EVL	3.70095e-05
1553570_x_at	OAF,PIGF,ZFYVE20	3.73491e-05
219564_at	KCNJ16	3.73652e-05
212293_at	HIPK1	3.74386e-05
219194_at	SEMA4G	3.75769e-05
208912_s_at	CNP	3.7655e-05
212914_at	CBX7	3.7956e-05
230055_at	KHDC1	3.80469e-05
204685_s_at	ATP2B2	3.8726e-05
212455_at	YTHDC1	3.87571e-05
202813_at	TARBP1	3.8909e-05
223522_at	C9orf45	3.9475e-05
231472_at	FBXO15	4.03741e-05
223248_at	HSDL1	4.03782e-05
208806_at	CHD3	4.06145e-05
226741_at	SLC12A6	4.08313e-05
225910_at	HELZ	4.0845e-05
223503_at	TMEM163	4.09428e-05
235041_at	GOSR2	4.18284e-05
225293_at	COL27A1	4.22857e-05
40489_at	ATN1	4.24526e-05
1552689_at	CASKIN1	4.30378e-05
218603_at	HECA	4.32544e-05
222512_at	NUB1	4.34464e-05
209337_at	PSIP1	4.36653e-05
221846_s_at	CASKIN2	4.38361e-05
1558390_at	ZNF599	4.40699e-05
205830_at	CLGN	4.40965e-05
225491_at	SLC1A2	4.42927e-05
213034_at	KIAA0999	4.45746e-05
227255_at	PDIK1L	4.46114e-05
228788_at	YPEL1	4.47362e-05
208798_x_at	GOLGA8A	4.47861e-05
225117_at	KIAA1267	4.57446e-05
217286_s_at	NDRG3	4.61858e-05
209274_s_at	ISCA1	4.65388e-05
213043_s_at	MED24	4.66215e-05
204061_at	PRKX	4.68896e-05
1556042_s_at	LOC338799	4.69233e-05
224881_at	VKORC1L1	4.69343e-05
218191_s_at	LMBRD1	4.72672e-05
230355_at	SEPT13	4.72863e-05
216221_s_at	PUM2	4.75857e-05
201117_s_at	CPE	4.77355e-05
219670_at	C1orf165	4.82132e-05
1558703_at	SLC46A1	4.84729e-05
205750_at	BPHL	4.87778e-05
224783_at	FAM100B	4.88466e-05
36994_at	ATP6V0C	4.95467e-05
203898_at	RCP9	4.97312e-05
235720_at	CRIP3	4.97585e-05
223259_at	ORMDL3	4.99096e-05
223374_s_at	B3GALNT1	5.00865e-05
226561_at	LOC285086	5.07367e-05
204746_s_at	PICK1	5.1804e-05
1555837_s_at	POLR2B	5.27498e-05
203053_at	BCAS2	5.28075e-05
225996_at	LONRF2	5.32227e-05
204301_at	KBTBD11	5.32687e-05
206105_at	AFF2	5.32896e-05
219907_at	FRS3	5.40929e-05
202845_s_at	RALBP1	5.436e-05
230563_at	RASGEF1A	5.44492e-05
219061_s_at	LAGE3	5.459e-05
227400_at	NFIX	5.50095e-05
215045_at	TNRC4	5.67055e-05
220047_at	SIRT4	5.68939e-05
220349_s_at	FLJ21865	5.69616e-05
204850_s_at	DCX	5.70841e-05
214769_at	CLCN4	5.72424e-05
235486_at	C11orf41	5.75688e-05
216000_at	KIAA0484	5.76184e-05
236308_at	VSTM2A	5.81114e-05
221686_s_at	RECQL5	5.86661e-05
209691_s_at	DOK4	5.87733e-05
206901_at	C19orf57	5.92037e-05
227688_at	LRCH2	6.0361e-05
235587_at	LOC202781	6.11448e-05
217226_s_at	SFXN3	6.1174e-05
225045_at	CCDC88A	6.2667e-05
202683_s_at	RNMT	6.31241e-05
203985_at	ZNF212	6.31544e-05
41220_at	SEPT9	6.38619e-05
201054_at	HNRNPA0	6.38713e-05
222557_at	STMN3	6.41832e-05
210056_at	RND1	6.43385e-05
230264_s_at	AP1S2	6.44064e-05
218476_at	POMT1	6.44857e-05
1553990_at	C16orf79	6.59529e-05
226702_at	LOC129607	6.62913e-05
207081_s_at	PI4KA	6.81039e-05
228608_at	NALCN	6.82601e-05
212087_s_at	ERAL1	6.88325e-05
225796_at	PXK	6.9183e-05
236783_at	KCNIP4	6.94016e-05
226154_at	DNM1L	7.0358e-05
229039_at	SYN2	7.08492e-05
203955_at	KIAA0649	7.15171e-05
206826_at	PMP2	7.16803e-05
225354_s_at	SH3BGRL2	7.20201e-05
225224_at	C20orf112	7.21767e-05
239417_x_at	C6orf52	7.2271e-05
215280_s_at	PPFIA3	7.23748e-05
213971_s_at	SUZ12,SUZ12P	7.24831e-05
228886_at	LRRC27	7.44092e-05
227599_at	C3orf59	7.51067e-05
239422_at	GPC2,GAL3ST4	7.57977e-05
218026_at	CCDC56	7.62818e-05
238332_at	ANKRD29	7.63135e-05
218391_at	SNF8	7.74458e-05
1555363_s_at	MGC39821	7.82194e-05
232663_s_at	LOC390595	7.82404e-05
213309_at	PLCL2	7.835e-05
221596_s_at	DKFZP564O0523	7.86043e-05
226977_at	LOC492311	7.86453e-05
224681_at	GNA12	7.89343e-05
231907_at	ABL2	7.89819e-05
202652_at	APBB1	7.92999e-05
216452_at	TRPM3	7.93995e-05
204072_s_at	FRY	7.95775e-05
49329_at	KLHL22	7.97605e-05
229888_at	C12orf60	8.06041e-05
231776_at	EOMES	8.13689e-05
205074_at	SLC22A5	8.15423e-05
202614_at	SLC30A9	8.22899e-05
229963_at	BEX5	8.30948e-05
222613_at	C12orf4	8.35864e-05
208504_x_at	PCDHB11	8.35975e-05
214734_at	EXPH5	8.41488e-05
231196_x_at	C10orf51	8.45106e-05
234724_x_at	PCDHB18	8.4731e-05
205454_at	HPCA	8.53508e-05
226245_at	KCTD1	8.59213e-05
210849_s_at	VPS41	8.63438e-05
223411_at	MIF4GD	8.68576e-05
209377_s_at	HMGN3	8.69767e-05
237591_at	FLJ42957	8.90846e-05
219849_at	ZNF671	8.95936e-05
206698_at	XK	9.18669e-05
213766_x_at	GNA11	9.24159e-05
203485_at	RTN1	9.24743e-05
235278_at	MACROD2	9.29954e-05
228521_s_at	RAB4B	9.31196e-05
221619_s_at	MTCH1	9.31449e-05
223075_s_at	C9orf58	9.34707e-05
223534_s_at	RPS6KL1	9.35769e-05
204966_at	BAI2	9.37942e-05
31637_s_at	THRA,NR1D1	9.41443e-05
226770_at	MAGI3	9.41719e-05
231950_at	ZNF658	9.42114e-05
204208_at	RNGTT	9.4261e-05
226774_at	FAM120B	9.43409e-05
225436_at	FAM108C1	9.43721e-05
204720_s_at	DNAJC6	9.44699e-05
222524_s_at	ASB6	9.54478e-05
226808_at	LOC643641	9.63929e-05
212179_at	SFRS18	9.6565e-05
1556060_a_at	KIAA1702	9.71394e-05
211458_s_at	GABARAPL1,GABARAPL3	9.91167e-05
227112_at	TMCC1	9.9139e-05
232167_at	SLC2A11	9.91547e-05
214063_s_at	TF	9.97679e-05
204640_s_at	SPOP	0.000100087
209867_s_at	LPHN3	0.000100128
218445_at	H2AFY2	0.000100142
203097_s_at	RAPGEF2	0.000100166
204367_at	SP2	0.000100378
203825_at	BRD3	0.000101974
214717_at	DKFZp434H1419	0.000102123
210404_x_at	CAMK2B	0.000102126
217822_at	WBP11	0.000102148
204811_s_at	CACNA2D2	0.000102148
209112_at	CDKN1B	0.00010226
206078_at	KALRN	0.000102269
228550_at	RTN4R	0.000103515
244424_at	LOC439938	0.000104669
206984_s_at	RIT2	0.00010475
212855_at	DCUN1D4	0.000104863
32091_at	SLC25A44	0.00010494
225313_at	C20orf177	0.000108993
201439_at	GBF1	0.000109807
201704_at	ENTPD6	0.000110359
212532_s_at	LSM12	0.000111784
212124_at	ZMIZ1	0.000112924
204062_s_at	ULK2	0.000113006
214156_at	MYRIP	0.000113737
219368_at	NAP1L2	0.000114436
212870_at	RASSF3	0.000115055
242028_at	ZNF709	0.000115074
55065_at	MARK4	0.00011515
223124_s_at	C1orf128	0.000115924
218179_s_at	FLJ12716	0.000117061
218419_s_at	TMUB2	0.0001173
228640_at	PCDH7	0.000117318
219099_at	C12orf5	0.000117601
203654_s_at	COIL	0.000118783
218518_at	C5orf5	0.000119612
201834_at	PRKAB1	0.000119634
209764_at	MGAT3	0.000119882
209190_s_at	DIAPH1	0.00012141
223497_at	FAM135A	0.000123168
226224_at	FOXK2	0.000123853
241364_at	TMEM57	0.000125172
214495_at	CACNG2	0.000126938
226691_at	KIAA1856	0.000126989
1556898_at	LOC200830	0.000127248
227217_at	WNK2	0.00012741
227636_at	THAP5	0.000129188
225539_at	ZNF295	0.000129311
232353_s_at	STYXL1	0.000130055
244771_at	KLHDC6	0.000130506
238508_at	DBF4B	0.000130828
227478_at	LOC284262	0.000130851
205551_at	SV2B	0.00013145
215239_x_at	ZNF273	0.000134054
226449_at	CCDC100	0.000134392
213151_s_at	SEPT7	0.000137484
212406_s_at	PCMTD2	0.000137488
206209_s_at	CA4	0.000138661
208091_s_at	ECOP	0.000140243
214100_x_at	NSUN5B	0.000140898
1562583_s_at	LOC646405	0.00014835
206163_at	MAB21L1	0.000149142
225258_at	FBLIM1	0.000150373
218797_s_at	SIRT7,LOC644124	0.000151442
228186_s_at	RSPO3	0.000152198
230157_at	CDH24	0.000152891
203218_at	MAPK9	0.000152978
217718_s_at	YWHAB	0.000153396
235569_at	VPS37D	0.000153998
39966_at	CSPG5	0.000154034
225885_at	EEA1	0.000155391
226032_at	CASP2	0.000155553
206397_x_at	LASS1,GDF1	0.000158705
223049_at	GRB2	0.000159092
35685_at	RING1	0.000159704
208051_s_at	PAIP1	0.000160375
213473_at	BRAP	0.000160443
228880_at	LOC339984	0.000160712
202341_s_at	TRIM2	0.000160912
229310_at	KLHL29	0.000161422
203695_s_at	DFNA5	0.00016289
215153_at	NOS1AP	0.000163495
210383_at	SCN1A	0.000163904
209657_s_at	HSF2	0.000164067
226387_at	RSBN1L	0.000165492
202032_s_at	MAN2A2	0.000165788
1560201_at	ZNF713	0.00016582
200927_s_at	RAB14	0.000166882
1552724_at	RHOXF1	0.000167009
1559283_a_at	CNPY1	0.000168657
212359_s_at	KIAA0913	0.000172397
203156_at	AKAP11	0.000173399
244743_x_at	LOC730295,LOC731265,ZNF138	0.000174205
235775_at	TMTC2	0.000177168
203271_s_at	UNC119	0.000177371
221482_s_at	ARPP-19	0.000177381
215245_x_at	FMR1	0.000178532
236124_at	LOC153546	0.000178961
204980_at	CLOCK	0.000179062
236166_at	LOC285147	0.000179563
209741_x_at	SCAPER	0.000179647
218974_at	SOBP	0.000179671
219726_at	NLGN3	0.000179734
204303_s_at	KIAA0427	0.000179913
202495_at	TBCC	0.00018013
209352_s_at	SIN3B	0.000181038
200037_s_at	CBX3,LOC653972	0.000181537
227301_at	CCT6AP1	0.000182806
202085_at	TJP2	0.00018443
201462_at	SCRN1	0.000185235
202265_at	BMI1	0.000185354
1556151_at	ITFG1	0.000186091
201526_at	ARF5	0.000186351
213510_x_at	LOC220594	0.000186356
235528_at	GUCA1B	0.000186466
201431_s_at	DPYSL3	0.000186759
226939_at	CPEB2	0.0001875
215535_s_at	AGPAT1	0.000188071
206773_at	LY6H	0.000188403
200746_s_at	GNB1	0.000189177
224447_s_at	C17orf37	0.000189688
1553157_at	LHX4	0.000189834
208868_s_at	GABARAPL1	0.000190258
230769_at	DENND2C	0.000190569
205530_at	ETFDH	0.000190637
207760_s_at	NCOR2	0.000190642
214736_s_at	ADD1	0.000190718
223315_at	NTN4	0.000191106
209357_at	CITED2	0.000191269
227084_at	DTNA	0.000194302
230141_at	ARID4A	0.000195464
34726_at	CACNB3	0.00019571
37652_at	CABIN1	0.000195781
215412_x_at	PMS2L2	0.000197821
230151_at	C13orf1	0.000198777
210185_at	CACNB1	0.000200446
226660_at	RPS6KB1	0.000200854
212357_at	KIAA0280	0.00020276
221554_at	LYK5	0.00020294
40446_at	PHF1	0.000203923
203822_s_at	ELF2	0.00020416
219196_at	SCG3	0.000205896
222128_at	NSUN6	0.000206144
211880_x_at	PCDHGA1	0.000206523
224621_at	MAPK1	0.000207124
225321_s_at	PILRB	0.000207214
203081_at	CTNNBIP1	0.000208591
213935_at	ABHD5	0.000208972
212209_at	MED13L	0.000210047
632_at	GSK3A	0.000210589
209570_s_at	D4S234E	0.000212333
222425_s_at	POLDIP2	0.000213346
221408_x_at	PCDHB12	0.000213391
227279_at	TCEAL3	0.000213738
1568780_at	LOC497257	0.000216163
202452_at	ZER1	0.000217576
222732_at	TRIM39	0.000218134
244227_at	SYT6	0.00021829
227131_at	MAP3K3	0.000220023
215172_at	PTPN20B,PTPN20A	0.000220944
1553955_at	CCDC128	0.000221187
229118_at	PRRG3	0.00022125
225469_at	LYRM5	0.00022164
218464_s_at	C17orf63	0.000222306
215429_s_at	ZNF428	0.000225259
223613_at	UQCR	0.000225319
229789_at	TIGD3	0.000226783
1554340_a_at	C1orf187	0.00022736
204060_s_at	PRKX,PRKY	0.000227997
202421_at	IGSF3	0.000231
225879_at	TSEN54	0.000231509
209296_at	PPM1B	0.000234893
225626_at	PAG1	0.000234967
204474_at	ZNF142	0.000237783
227909_at	MGC39606	0.000238408
226653_at	MARK1	0.000240941
227875_at	KLHL13	0.000241176
204239_s_at	NNAT	0.000245282
210774_s_at	NCOA4	0.000245373
213283_s_at	SALL2	0.000247005
213301_x_at	TRIM24	0.000247623
209148_at	RXRB	0.000249988
227856_at	C4orf32	0.000254134
214585_s_at	VPS52	0.000257155
204181_s_at	ZBTB43	0.00025764
209372_x_at	TUBB2B,TUBB2A	0.000258321
205100_at	GFPT2	0.000258344
227261_at	KLF12	0.000259156
212068_s_at	KIAA0515	0.000259882
227329_at	ZBTB46	0.000261704
220140_s_at	SNX11	0.000262423
231292_at	EID3	0.000263454
229057_at	SCN2A	0.000263508
205818_at	DBC1	0.000263855
219355_at	CXorf57	0.000266435
1568597_at	LOC646762	0.000267011
219297_at	WDR44	0.000269
212156_at	VPS39	0.00027299
210414_at	FLRT1	0.000273646
213123_at	MFAP3	0.000275704
213233_s_at	KLHL9	0.000275817
226747_at	TXNDC16	0.000277422
209469_at	GPM6A	0.000278217
226001_at	KLHL5	0.000280583
235721_at	DTX3	0.000281889
205109_s_at	ARHGEF4	0.000284487
231175_at	C6orf65	0.00028526
236158_at	LOC728853	0.000285974
200644_at	MARCKSL1	0.000286048
220730_at	FLJ12986,LOC642533	0.000288006
232195_at	GPR158	0.00028919
202256_at	CD2BP2	0.000290223
225919_s_at	C9orf72	0.000290992
226607_at	C20orf194	0.000295441
232991_at	ARL17	0.000296184
225447_at	GPD2	0.000296766
201300_s_at	PRNP	0.000298033
200004_at	EIF4G2	0.000300476
221527_s_at	PARD3	0.000303301
227846_at	GPR176	0.000308214
203124_s_at	SLC11A2	0.000308853
218432_at	FBXO3	0.000310651
227990_at	SLU7	0.000311264
222489_s_at	WRNIP1	0.000311326
212181_s_at	NUDT4	0.000312186
213217_at	ADCY2	0.000312688
221800_s_at	C17orf70	0.000315876
229875_at	ZDHHC22	0.000316382
212508_at	MOAP1	0.000317892
226000_at	CTTNBP2NL	0.000319428
217998_at	PHLDA1,LOC652993	0.000319702
212252_at	CAMKK2	0.000320539
212453_at	KIAA1279	0.000320588
201282_at	OGDH	0.000322307
224951_at	LASS5	0.000323355
202569_s_at	MARK3	0.000323977
218929_at	CDKN2AIP	0.00032559
32259_at	EZH1	0.000327715
206552_s_at	TAC1	0.000327832
213355_at	ST3GAL6	0.000330772
232357_at	TTLL9	0.000331345
228715_at	ZCCHC12	0.000332821
213009_s_at	TRIM37	0.000333591
224702_at	TMEM167	0.00033539
206453_s_at	NDRG2	0.000336066
204434_at	SPATA2	0.000336171
209524_at	HDGFRP3	0.000336471
212552_at	HPCAL1	0.000338502
224607_s_at	SRP68	0.000339367
202219_at	SLC6A8	0.000342676
232502_at	FLJ34077,LOC728558	0.000342874
205194_at	PSPH	0.000343511
1558459_s_at	LOC222159	0.000345951
239320_at	LRRC4B	0.000349568
227823_at	RGAG4	0.000349732
228915_at	DACH1	0.000356667
203611_at	TERF2	0.000357423
221921_s_at	CADM3	0.00035793
227029_at	C14orf24	0.000358959
212513_s_at	USP33	0.000359032
202261_at	VPS72	0.000359111
229344_x_at	FAM80B	0.000360283
214890_s_at	FAM149A	0.000365446
209981_at	CSDC2	0.000367431
203414_at	MMD	0.000368472
223283_s_at	TSHZ1	0.000370947
206593_s_at	MED22	0.000375771
200733_s_at	PTP4A1	0.000377792
211979_at	GPR107	0.00037798
233064_at	LOC388494	0.000380947
226043_at	GPSM1	0.000382879
215452_x_at	SUMO4	0.000386244
225560_at	POMT2	0.000386608
1557430_at	LOC147670	0.000389404
204513_s_at	ELMO1	0.000391504
205155_s_at	SPTBN2	0.000391661
235369_at	C14orf28	0.000391673
224622_at	TBC1D14	0.00039222
232208_at	ISLR2	0.000392493
228282_at	MFSD8	0.000394988
227657_at	RNF150	0.000397283
224808_s_at	C7orf20	0.000400322
225618_at	ARHGAP27	0.000400847
204968_at	C6orf47	0.000401537
203358_s_at	EZH2	0.000401765
228630_at	ZNF84	0.000402174
219572_at	CADPS2	0.000403415
237706_at	STXBP4	0.000405527
242608_x_at	C14orf44	0.00040621
218550_s_at	LRRC20	0.000406301
213424_at	KIAA0895	0.000406555
228790_at	FAM110B	0.000408646
239835_at	KBTBD8	0.000409022
232683_s_at	PARP6	0.000412343
218581_at	ABHD4	0.000412747
200986_at	SERPING1	0.000413838
225229_at	AFF4	0.000414731
201934_at	WDR82	0.000414977
227809_at	ZC3H6	0.000421913
229651_at	SEZ6	0.000426781
221732_at	CANT1	0.000426876
205933_at	SETBP1	0.000430395
228328_at	KLHL28	0.000431787
224429_x_at	MGC10997	0.00043287
218020_s_at	ZFAND3	0.000434167
203010_at	STAT5A	0.000436107
222706_at	CCDC49	0.000436112
212899_at	CDC2L6	0.000442166
213970_at	RABL3,LOC653256	0.000442413
213502_x_at	LOC91316	0.000444699
212576_at	MGRN1	0.000444816
239553_at	FLJ35379	0.00044892
222204_s_at	RRN3	0.000452551
204824_at	ENDOG	0.00045407
229618_at	SNX16	0.000455904
228973_at	DLG2	0.000460812
203365_s_at	MMP15	0.000462078
239999_at	C21orf34	0.000462853
226972_s_at	CCDC136	0.000465729
209767_s_at	GP1BB,SEPT5	0.000471883
202806_at	DBN1	0.00047545
220025_at	TBR1	0.000476544
213161_at	C9orf97	0.000476938
219549_s_at	RTN3	0.000477068
1555935_s_at	HUNK	0.000477251
218455_at	NFS1	0.000478941
218674_at	FLJ13611	0.000479175
231726_at	PCDHB14	0.000480078
222016_s_at	ZNF323	0.000487055
201238_s_at	CAPZA2	0.000492782
204611_s_at	PPP2R5B	0.000500816
216379_x_at	CD24	0.000506071
223913_s_at	C19orf30	0.000506406
203727_at	SKIV2L	0.00050782
210105_s_at	FYN	0.000510392
213726_x_at	TUBB2C	0.000512266
233642_s_at	HEATR5B	0.000512717
213951_s_at	PSMC3IP	0.000513202
236677_at	NGB	0.000513233
201068_s_at	PSMC2	0.000513321
207801_s_at	RNF10	0.000513488
200884_at	CKB	0.000515877
230737_s_at	LOC387647	0.000518699
205280_at	GLRB	0.000518904
227644_at	RIMS4	0.000527464
1559413_at	TCP11L2	0.000527492
238295_at	C17orf42	0.000528128
222476_at	CNOT6	0.00052897
212760_at	UBR2	0.000536065
227285_at	C1orf51	0.000541431
224686_x_at	LRRC37A2	0.000543551
224817_at	SH3PXD2A	0.00054393
237719_x_at	RGS7BP	0.000544147
224482_s_at	RAB11FIP4	0.000545933
229729_at	C9orf127	0.000547254
208477_at	KCNC1	0.000549527
204871_at	MTERF	0.00055284
225839_at	RBM33	0.000552847
205423_at	AP1B1	0.000562309
238636_at	CACNA1C	0.000562557
228223_at	ZSWIM3	0.000564852
204042_at	WASF3	0.000565286
214162_at	LOC284244	0.000568089
204504_s_at	HIRIP3	0.000569989
218834_s_at	TMEM132A	0.000573397
220452_x_at	IL17RA	0.000573604
1553696_s_at	ZNF569	0.000573937
214773_x_at	TIPRL	0.000583624
209522_s_at	CRAT	0.000585916
212368_at	ZNF292	0.000588136
210132_at	EFNA3	0.000592315
203917_at	CXADR	0.000594248
212904_at	LRRC47	0.000596078
220024_s_at	PRX	0.000597587
203299_s_at	LOC653653,AP1S2	0.000597639
213313_at	RABGAP1	0.000600347
202517_at	CRMP1	0.00060683
229550_at	KIAA1409	0.000606884
224813_at	WASL	0.000611993
225556_at	LOC203547	0.000612497
225271_at	TMEM63B	0.000613967
218167_at	AMZ2	0.000619431
1556414_at	C21orf71	0.000619854
239301_at	LOC644285	0.000621126
212695_at	CRY2	0.000622738
213332_at	PAPPA2	0.000624127
206053_at	ZNF510	0.000628586
207856_s_at	FLJ41352,SMPD4	0.000628754
208497_x_at	NEUROG1	0.000630163
204993_at	GNAZ	0.000631406
204491_at	PDE4D	0.000633042
203797_at	VSNL1	0.000633987
209427_at	SMTN	0.000635494
212752_at	CLASP1	0.000637028
206583_at	ZNF673	0.000638489
206403_at	ZNF536	0.000640911
210751_s_at	RGN	0.000641302
223155_at	HDHD2	0.000643862
200953_s_at	CCND2	0.000645061
209297_at	ITSN1	0.000645244
219481_at	TTC13	0.0006472
52975_at	FAM125B	0.00065515
231467_at	LOC646590	0.000655986
242128_at	OTX2	0.000659471
229302_at	TMEM178	0.000659927
213408_s_at	PI4KAP2,PI4KA,PI4KAP1	0.000662012
202762_at	ROCK2	0.000663549
224698_at	FAM62B	0.000664018
213122_at	TSPYL5	0.000665569
206404_at	FGF9	0.000666657
233536_at	ASXL3	0.000668166
228126_x_at	CTXN1	0.000669034
202793_at	MBOAT5	0.000669237
204643_s_at	ENOX2	0.00066945
204970_s_at	MAFG,LOC644132	0.000671488
203306_s_at	SLC35A1	0.000680101
223950_s_at	FLYWCH1	0.000686196
218524_at	E4F1	0.000686223
223190_s_at	MLL5	0.000686486
214432_at	ATP1A3	0.000689067
203969_at	LOC153914	0.000691168
235151_at	LOC283357	0.000693638
200614_at	CLTC	0.000702894
202518_at	BCL7B	0.000704752
219596_at	THAP10	0.000706683
238436_s_at	ZNF805	0.000710754
203595_s_at	IFIT5	0.000712951
215467_x_at	LOC647070	0.000719185
235342_at	SPOCK3	0.000720263
203861_s_at	ACTN2	0.000722028
218019_s_at	PDXK	0.000729622
212825_at	PAXIP1	0.000730839
238540_at	LOC401320	0.000735518
227692_at	GNAI1	0.000736591
217485_x_at	PMS2L1,LOC732139	0.00074756
226805_at	C20orf142	0.000753745
1553710_at	C4orf39	0.000754961
241802_x_at	GRM2	0.00075657
217982_s_at	MORF4L1	0.000757032
227668_at	C17orf56	0.000757371
203563_at	AFAP1	0.000762391
225747_at	COQ10A	0.000763806
212935_at	MCF2L	0.000764308
209236_at	SLC23A2	0.000766543
204902_s_at	ATG4B,LOC727737	0.000766735
227370_at	KIAA1946	0.000768968
203415_at	PDCD6	0.000769313
213019_at	RANBP6	0.000769573
214145_s_at	SPTB	0.000769783
224980_at	LEMD2	0.000770507
205182_s_at	ZNF324	0.000776238
235252_at	KSR1	0.000782513
201405_s_at	COPS6	0.000787865
228031_at	C20orf121	0.000790661
212611_at	DTX4	0.000794544
225252_at	SRXN1	0.000795627
244289_at	LOC134466	0.000798683
225933_at	CCDC137	0.000801126
217501_at	CIAO1	0.000802858
219223_at	C9orf7	0.000805095
214909_s_at	DDAH2	0.000805673
228730_s_at	SCRN2	0.000806407
203427_at	ASF1A	0.000807186
205111_s_at	PLCE1	0.000814282
203244_at	PEX5	0.00081617
226091_s_at	MRFAP1	0.000816877
226863_at	FAM110C	0.000820005
205143_at	NCAN	0.000824525
226583_at	FLJ40142	0.000824778
1568604_a_at	CADPS	0.000826534
227465_at	KIAA0892	0.000826535
232884_s_at	DKFZp434J1015	0.000826586
224513_s_at	UBQLN4	0.000826649
206765_at	KCNJ2	0.000826832
202140_s_at	CLK3	0.000826835
231789_at	PCDHB15	0.000828526
205002_at	AHDC1	0.00082888
204740_at	CNKSR1	0.000831679
226723_at	CCDC23	0.000835137
220302_at	MAK	0.000843408
223536_at	PSD2	0.000849065
224609_at	SLC44A2	0.000849444
220991_s_at	RNF32	0.000851211
236248_x_at	MGC21874	0.000851363
227972_at	TOR2A	0.000851505
205357_s_at	AGTR1	0.000859788
224957_at	C18orf32	0.000865024
204177_s_at	KLHL20	0.000865228
207765_s_at	KIAA1539	0.000872919
225529_at	CENTB5	0.000873006
213358_at	KIAA0802	0.000878635
228027_at	GPRASP2	0.000879767
45749_at	FAM65A	0.000884712
203521_s_at	ZNF318	0.000890806
226657_at	MGC33894	0.000890959
222756_s_at	ARRB1	0.000890965
206405_x_at	USP6	0.000895179
226415_at	KIAA1576	0.000913053
213939_s_at	RUFY3	0.000918051
217897_at	FXYD6	0.000924972
210529_s_at	FAM115B,FAM115A	0.000928387
204859_s_at	APAF1	0.000928638
213318_s_at	BAT3	0.000932271
203002_at	AMOTL2	0.000939571
202913_at	ARHGEF11	0.000939775
218547_at	DHDDS	0.000943266
228003_at	RAB30	0.000958075
230303_at	SYNPR	0.00096432
216869_at	PDE1C	0.000978936
232600_at	ANKRD42	0.000980334
218269_at	RNASEN	0.000990972
232099_at	PCDHB16	0.000993002
1558755_x_at	ZNF763	0.000996033
Lowly expressed genes in clusters CD vs ABE
#H:probeset	HUGO	p-value
202096_s_at	TSPO	1.07414e-16
221475_s_at	RPL15	5.48768e-15
1555889_a_at	CRTAP	3.16433e-14
219162_s_at	MRPL11	3.49883e-14
217846_at	QARS	6.85522e-14
200844_s_at	PRDX6	7.82063e-14
203313_s_at	TGIF1	2.27843e-13
218253_s_at	LGTN	2.44397e-13
216177_at	LOC391132	3.01959e-13
213194_at	ROBO1	6.07505e-13
213969_x_at	RPL29	6.96724e-13
203164_at	SLC33A1	8.87569e-13
207157_s_at	GNG5	1.03601e-12
200652_at	SSR2	1.52796e-12
216570_x_at	LOC646417	1.77639e-12
202606_s_at	TLK1	2.57971e-12
213687_s_at	RPL35A	3.48085e-12
200936_at	RPL8	3.88931e-12
205603_s_at	DIAPH2	3.9075e-12
214812_s_at	MOBKL1B	3.91736e-12
212345_s_at	CREB3L2	5.02635e-12
221514_at	UTP14A	5.16425e-12
216262_s_at	TGIF2	5.53767e-12
200003_s_at	RPL28	6.42156e-12
205667_at	WRN	6.50348e-12
200024_at	LOC392424,RPS5	6.54271e-12
200074_s_at	RPL14L,LOC649821,RPL14	6.58296e-12
205126_at	VRK2	7.01753e-12
223001_at	DC2	7.13112e-12
213110_s_at	COL4A5	7.60732e-12
213348_at	CDKN1C	8.11186e-12
222411_s_at	SSR3	8.51149e-12
202283_at	SERPINF1	1.0361e-11
205677_s_at	DLEU1	1.07719e-11
208697_s_at	EIF3E	1.09138e-11
201398_s_at	TRAM1	1.45881e-11
238002_at	GOLIM4	2.38351e-11
208796_s_at	CCNG1	2.40289e-11
224395_s_at	RNF7	2.41663e-11
225676_s_at	WDSOF1	2.41723e-11
225065_x_at	C17orf45	2.42275e-11
225489_at	TMEM18	2.43998e-11
225582_at	KIAA1754	2.62907e-11
201236_s_at	BTG2	2.75726e-11
211972_x_at	RPLP0,LOC643779	2.82366e-11
200013_at	RPL24	2.86949e-11
214167_s_at	RPLP0-like,RPLP0,LOC643779	2.9947e-11
218594_at	HEATR1	3.34751e-11
200081_s_at	RPS6	3.37866e-11
215416_s_at	STOML2	3.59476e-11
203107_x_at	RPS2	3.60988e-11
226521_s_at	CCDC98	3.77576e-11
221510_s_at	GLS	3.83094e-11
201897_s_at	CKS1B	4.1064e-11
218823_s_at	KCTD9	4.26885e-11
218343_s_at	GTF3C3	4.77884e-11
203113_s_at	EEF1D	5.21636e-11
209181_s_at	RABGGTB	5.38971e-11
202758_s_at	RFXANK	6.59408e-11
208904_s_at	RPS28,LOC645899,LOC646195	7.20768e-11
218889_at	NOC3L	7.29831e-11
224741_x_at	GAS5	8.45961e-11
214143_x_at	SLC36A2,RPL24	9.98363e-11
211967_at	TMEM123	1.01779e-10
216348_at	LOC402057,RPS17	1.01825e-10
224714_at	MKI67IP	1.05684e-10
216306_x_at	PTBP1	1.05901e-10
208764_s_at	ATP5G2	1.12521e-10
212530_at	NEK7	1.1852e-10
225541_at	RPL22L1	1.24692e-10
218194_at	REXO2	1.25224e-10
201290_at	SEC11A	1.25385e-10
202313_at	PPP2R2A	1.27004e-10
212158_at	SDC2	1.2855e-10
213414_s_at	RPS19	1.36603e-10
205133_s_at	HSPE1	1.54691e-10
203524_s_at	MPST	1.63277e-10
217774_s_at	HSPC152	1.85419e-10
204976_s_at	AMMECR1	1.8989e-10
223993_s_at	CNIH4	2.02715e-10
216380_x_at	LOC728453,LOC730288	2.07608e-10
223015_at	EIF2A	2.11122e-10
227141_at	TYW3	2.15664e-10
214431_at	GMPS	2.17211e-10
201406_at	RPL36A,LOC729362	2.17463e-10
212713_at	MFAP4	2.20313e-10
229980_s_at	SNX5	2.3075e-10
215157_x_at	PABPC1	2.31935e-10
211623_s_at	FBL	2.36974e-10
200082_s_at	RPS7,LOC644315	2.66306e-10
221691_x_at	NPM1	2.8932e-10
201074_at	SMARCC1	2.9033e-10
201139_s_at	SSB	2.90475e-10
218526_s_at	RANGRF	3.34043e-10
208249_s_at	TGDS	3.3946e-10
219479_at	KDELC1	3.53776e-10
213588_x_at	RPL14	3.57667e-10
200869_at	LOC390354,RPL18A	3.59125e-10
227063_at	C17orf61	3.75944e-10
221580_s_at	JOSD3	3.76088e-10
205463_s_at	PDGFA	4.38822e-10
218512_at	WDR12	4.47699e-10
200826_at	SNRPD2	5.04296e-10
214394_x_at	EEF1DP1,EEF1D	5.08837e-10
210027_s_at	APEX1	5.20175e-10
208647_at	FDFT1	5.25763e-10
217850_at	GNL3	5.92672e-10
216547_at	LOC127406	6.05142e-10
200674_s_at	RPL32	6.07587e-10
218059_at	ZNF706	6.41881e-10
212085_at	SLC25A6	6.51346e-10
223104_at	JAGN1	6.60055e-10
231871_at	GPR180	7.02016e-10
219122_s_at	THG1L	7.2865e-10
208659_at	CLIC1	7.37342e-10
208113_x_at	PABPC3	7.56336e-10
203625_x_at	SKP2	7.61126e-10
223307_at	CDCA3	7.69947e-10
217768_at	C14orf166	8.00044e-10
218027_at	MRPL15	9.46392e-10
202963_at	RFX5	9.58794e-10
202144_s_at	ADSL	9.59586e-10
212449_s_at	LYPLA1	9.60981e-10
224955_at	TEAD1	9.62048e-10
225399_at	C1orf19	1.00573e-09
201653_at	CNIH	1.01274e-09
201652_at	COPS5	1.14405e-09
217747_s_at	RPS9	1.19449e-09
226661_at	CDCA2	1.23282e-09
213051_at	ZC3HAV1	1.31067e-09
202666_s_at	ACTL6A	1.39776e-09
216806_at	LOC652411	1.41096e-09
227059_at	GPC6	1.41744e-09
201209_at	HDAC1	1.41933e-09
201923_at	PRDX4	1.42429e-09
227249_at	NDE1	1.57939e-09
201592_at	EIF3H	1.58455e-09
204119_s_at	ADK	1.65883e-09
200002_at	RPL35	1.67967e-09
209561_at	THBS3	1.807e-09
212586_at	CAST	1.91031e-09
200763_s_at	RPLP1	1.95197e-09
212129_at	NIPA2	2.06003e-09
222993_at	MRPL37	2.07692e-09
201761_at	MTHFD2	2.39529e-09
219293_s_at	OLA1	2.44729e-09
208695_s_at	RPL39	2.55409e-09
200634_at	PFN1	2.61514e-09
224468_s_at	C19orf48	2.75905e-09
214835_s_at	SUCLG2	2.79788e-09
226243_at	LOC391356	2.80553e-09
244246_at	MIPOL1	2.86127e-09
200092_s_at	RPL37	2.98652e-09
202231_at	EIF3M	3.12445e-09
200909_s_at	RPLP2	3.48614e-09
203576_at	BCAT2	3.7416e-09
231984_at	MTAP	3.87823e-09
229563_s_at	RPL10A	4.08345e-09
222690_s_at	TMEM39A	4.08789e-09
222212_s_at	LASS2	4.10954e-09
216032_s_at	ERGIC3	4.33717e-09
239538_at	ZRANB3	4.41035e-09
224575_at	C3orf10	4.41699e-09
201275_at	FDPS	4.51438e-09
208645_s_at	RPS14	4.53643e-09
213061_s_at	NTAN1	4.79479e-09
209153_s_at	TCF3	4.96142e-09
224971_at	MRPL30	5.01788e-09
200807_s_at	HSPD1	5.37733e-09
208726_s_at	EIF2S2	5.39291e-09
227322_s_at	BCCIP	5.54401e-09
224298_s_at	UBAC2	5.5516e-09
200651_at	GNB2L1	5.7262e-09
220607_x_at	TH1L	5.85943e-09
225081_s_at	CDCA7L	5.88663e-09
218007_s_at	RPS27L	5.89662e-09
225056_at	SIPA1L2	5.91026e-09
200090_at	FNTA	5.92551e-09
222477_s_at	TM7SF3	6.4796e-09
218557_at	NIT2	7.25111e-09
218021_at	DHRS4,DHRS4L2	7.298e-09
242455_at	POU3F2	7.48448e-09
211042_x_at	MCAM	8.02121e-09
226785_at	ATP11C	8.02648e-09
218102_at	DERA	8.22199e-09
226670_s_at	C20orf119	8.22322e-09
207543_s_at	P4HA1	8.78938e-09
224779_s_at	FAM96A	8.86387e-09
226227_x_at	C20orf199,TALDO1	8.97664e-09
202950_at	CRYZ	9.06889e-09
201892_s_at	IMPDH2	9.09034e-09
226157_at	TFDP2	9.1957e-09
200088_x_at	RPL12	9.3814e-09
201948_at	GNL2	9.47816e-09
201460_at	MAPKAPK2	9.82875e-09
203316_s_at	SNRPE	1.04554e-08
212813_at	JAM3	1.0595e-08
202929_s_at	DDT	1.05974e-08
204812_at	ZW10	1.05989e-08
203643_at	ERF	1.06397e-08
217797_at	UFC1	1.12908e-08
222229_x_at	LOC392501	1.22453e-08
214351_x_at	LOC388344,RPL13	1.24523e-08
209132_s_at	COMMD4	1.29497e-08
218495_at	UXT	1.29851e-08
211710_x_at	RPL4	1.33933e-08
200910_at	CCT3	1.3448e-08
218802_at	CCDC109B	1.34782e-08
216387_x_at	LOC390411	1.34966e-08
200023_s_at	EIF3F	1.37961e-08
228280_at	ZC3HAV1L	1.39099e-08
209329_x_at	HIGD2A	1.44908e-08
200053_at	SPAG7	1.46505e-08
200819_s_at	RPS15	1.46821e-08
223329_x_at	SUGT1	1.49701e-08
235606_at	LOC344595	1.53047e-08
211715_s_at	BDH1	1.56037e-08
231870_s_at	NMD3	1.56059e-08
213941_x_at	RPS7	1.58076e-08
203211_s_at	MTMR2	1.61355e-08
220495_s_at	TXNDC15	1.71706e-08
218482_at	ENY2	1.72355e-08
205135_s_at	NUFIP1	1.73065e-08
224733_at	CMTM3	1.79272e-08
219762_s_at	RPL36,LOC651600	1.79433e-08
224717_s_at	C19orf42	1.80863e-08
223480_s_at	MRPL47	2.02661e-08
227816_at	NTN1	2.06841e-08
204082_at	PBX3	2.16465e-08
202252_at	RAB13	2.2035e-08
225386_s_at	HNRPLL	2.21523e-08
207585_s_at	RPL36AL	2.27573e-08
201746_at	TP53	2.33419e-08
200963_x_at	RPL31	2.33808e-08
201492_s_at	RPL41	2.35358e-08
201049_s_at	RPS18	2.39431e-08
205361_s_at	PFDN4	2.40315e-08
208858_s_at	FAM62A	2.47547e-08
216342_x_at	LOC390183,LOC442162	2.47673e-08
1555575_a_at	KDELR1	2.52543e-08
203621_at	NDUFB5	2.54556e-08
213175_s_at	SNRPB	2.69954e-08
200063_s_at	LOC399804,NPM1	2.70633e-08
201900_s_at	AKR1A1	2.80468e-08
218795_at	ACP6	2.99938e-08
218491_s_at	THYN1	3.07914e-08
200657_at	SLC25A5	3.08156e-08
201956_s_at	GNPAT	3.08285e-08
221700_s_at	UBA52	3.08954e-08
211954_s_at	RANBP5	3.21006e-08
220147_s_at	FAM60A	3.26851e-08
214280_x_at	HNRNPA1	3.35911e-08
38703_at	DNPEP	3.36086e-08
212136_at	ATP2B4	3.36935e-08
234974_at	GALM	3.3728e-08
219178_at	QTRTD1	3.41932e-08
200022_at	RPL18	3.48724e-08
208822_s_at	DAP3	3.60448e-08
200030_s_at	SLC25A3	3.69598e-08
234512_x_at	LOC728179	3.6974e-08
210092_at	MAGOH	3.83128e-08
203034_s_at	hCG_21078,RPL27A	3.89615e-08
209651_at	TGFB1I1	4.07408e-08
223231_at	TATDN1	4.22786e-08
202894_at	EPHB4	4.37674e-08
201600_at	PHB2	4.4995e-08
208319_s_at	RBM3	4.55564e-08
218460_at	HEATR2	4.64625e-08
225398_at	RPUSD4	4.68579e-08
203138_at	HAT1	4.81982e-08
212018_s_at	RSL1D1	4.8268e-08
232291_at	MIRH1	5.19387e-08
226766_at	ROBO2	5.19865e-08
225235_at	TSPAN17	5.29246e-08
203208_s_at	MTFR1	5.33575e-08
218905_at	INTS8	5.37654e-08
219410_at	TMEM45A	5.45594e-08
204068_at	STK3	5.49054e-08
200705_s_at	EEF1B2,hCG_1983058,hCG_19809	5.49128e-08
219215_s_at	SLC39A4	5.92681e-08
222681_at	KTELC1	6.28192e-08
218361_at	GOLPH3L	6.2906e-08
223193_x_at	C3orf28	6.7074e-08
209302_at	POLR2H	6.85094e-08
217877_s_at	GPBP1L1	6.85478e-08
200903_s_at	AHCY	6.94519e-08
225890_at	C20orf72	7.27345e-08
217801_at	ATP5E	7.29445e-08
212734_x_at	RPL13	7.31362e-08
218213_s_at	C11orf10	7.38234e-08
200814_at	PSME1	7.41151e-08
218885_s_at	GALNT12	7.42524e-08
219990_at	E2F8	7.52761e-08
202443_x_at	NOTCH2	7.56322e-08
203405_at	PSMG1	7.60709e-08
218556_at	ORMDL2	7.68997e-08
200091_s_at	RPS25	7.84806e-08
201217_x_at	RPL3	8.0672e-08
200741_s_at	RPS27	8.19579e-08
203860_at	PCCA	8.51559e-08
202655_at	ARMET	8.73376e-08
200858_s_at	RPS8	8.7614e-08
213302_at	PFAS	8.82825e-08
215963_x_at	LOC642741	9.27348e-08
218188_s_at	TIMM13	9.31184e-08
217988_at	CCNB1IP1	9.31666e-08
200877_at	CCT4	9.38112e-08
201896_s_at	PSRC1	9.57568e-08
234875_at	LOC729926	9.64296e-08
201013_s_at	PAICS	9.7022e-08
224002_s_at	FKBP7	9.70753e-08
229050_s_at	SNHG7	9.74627e-08
209129_at	TRIP6	9.84847e-08
218470_at	YARS2	9.96607e-08
211927_x_at	EEF1G,LOC729998	1.01647e-07
228141_at	LOC493869	1.02386e-07
211938_at	EIF4B	1.04817e-07
212539_at	CHD1L	1.04933e-07
243198_at	TEX9	1.04974e-07
219220_x_at	MRPS22	1.05265e-07
224906_at	TMEM16F	1.05422e-07
219276_x_at	C9orf82	1.0568e-07
225702_at	C8orf76	1.0608e-07
201358_s_at	COPB1	1.10735e-07
225040_s_at	RPE	1.10891e-07
223095_at	MARVELD1	1.13572e-07
200050_at	ZNF146	1.13814e-07
224625_x_at	SERF2	1.16704e-07
208916_at	SLC1A5	1.18532e-07
1555501_s_at	RSRC1	1.1975e-07
212160_at	XPOT	1.20035e-07
217807_s_at	GLTSCR2	1.20413e-07
223219_s_at	CNOT10	1.20634e-07
203764_at	DLG7	1.23703e-07
213345_at	NFATC4	1.24455e-07
209605_at	TST	1.26961e-07
213376_at	ZBTB1	1.35721e-07
223495_at	CCDC8	1.35835e-07
208771_s_at	LTA4H	1.36563e-07
204305_at	MIPEP	1.44463e-07
218046_s_at	MRPS16	1.47034e-07
217379_at	LOC442171	1.50899e-07
225307_at	ZNF511	1.50934e-07
221277_s_at	PUS3	1.53876e-07
209891_at	SPC25	1.5461e-07
200010_at	RPL11	1.57959e-07
205113_at	NEFM	1.60394e-07
217726_at	COPZ1	1.62969e-07
201397_at	PHGDH	1.6766e-07
211487_x_at	RPS17	1.69087e-07
212687_at	LIMS1	1.69839e-07
212915_at	PDZRN3	1.72191e-07
223305_at	MGC13379	1.72695e-07
218281_at	MRPL48	1.74869e-07
204069_at	MEIS1	1.76208e-07
225806_at	JUB	1.77061e-07
217107_at	LOC442257	1.79629e-07
210646_x_at	RPL13A	1.80139e-07
201136_at	PLP2	1.832e-07
219544_at	C13orf34	1.8334e-07
208692_at	RPS3	1.83362e-07
225078_at	EMP2	1.85253e-07
225439_at	NUDCD1	1.88293e-07
202870_s_at	CDC20	1.99199e-07
[truncated: 1,388 more rows]

## Sheet: DE vs ABC
#Correlationtype: transform_2log
#t-tested: 0.001 fdr
#Minimal presentcalls: 1
Higly expressed genes in clusters DE va ABC
#H:probeset	HUGO	p-value
206596_s_at	NRL	2.63404e-15
205258_at	INHBB	8.9937e-12
220111_s_at	TMEM16B	2.23801e-09
207996_s_at	C18orf1	4.75933e-09
242297_at	RREB1	1.2899e-08
1556051_a_at	BICD1	1.78684e-08
209674_at	CRY1	2.64737e-08
223194_s_at	C6orf85	3.11041e-08
203586_s_at	ARL4D	3.35597e-08
213332_at	PAPPA2	1.30735e-07
206047_at	GNB3	1.60086e-07
229927_at	LEMD1	3.05759e-07
225728_at	SORBS2	3.18525e-07
202495_at	TBCC	4.85009e-07
220302_at	MAK	9.03341e-07
223621_at	PNMA3	1.05556e-06
230552_at	LOC284412	1.29302e-06
229349_at	LIN28B	1.29465e-06
1553157_at	LHX4	1.47745e-06
203966_s_at	PPM1A	1.54422e-06
202441_at	ERLIN1	1.67192e-06
236290_at	DOK6	1.69512e-06
203430_at	HEBP2	2.93211e-06
1554069_at	EPHA8	3.0515e-06
222589_at	NLK	3.05256e-06
225293_at	COL27A1	3.29237e-06
228285_at	TDRD9	3.41258e-06
207076_s_at	ASS1	3.51419e-06
219484_at	HCFC2	4.00638e-06
223393_s_at	TSHZ3	4.30881e-06
206018_at	FOXG1	4.38154e-06
219054_at	C5orf23	4.4305e-06
229337_at	USP2	4.65161e-06
204451_at	FZD1	4.68153e-06
208680_at	PRDX1	4.72972e-06
202734_at	TRIP10	4.82717e-06
212538_at	DOCK9	5.04585e-06
213849_s_at	PPP2R2B	6.00794e-06
209479_at	CCDC28A	7.08639e-06
204526_s_at	TBC1D8	7.08976e-06
201739_at	SGK	7.10616e-06
206273_at	SLMO1	7.14114e-06
230769_at	DENND2C	8.68091e-06
218623_at	HMP19	1.10106e-05
235320_at	ARL6	1.11173e-05
205498_at	GHR	1.26146e-05
231982_at	LOC284422	1.27399e-05
219849_at	ZNF671	1.76829e-05
212509_s_at	MXRA7	1.90363e-05
219295_s_at	PCOLCE2	2.05314e-05
206608_s_at	RPGRIP1	2.07395e-05
236453_at	LOC441440	2.14294e-05
203002_at	AMOTL2	2.1682e-05
214823_at	ZNF204	2.40428e-05
206507_at	ZSCAN12	2.49223e-05
226364_at	HIP1	2.60403e-05
223242_s_at	MFSD11	2.91944e-05
221821_s_at	C12orf41	2.94089e-05
204516_at	ATXN7	3.04818e-05
221256_s_at	HDHD3	4.66071e-05
230264_s_at	AP1S2	4.73894e-05
209784_s_at	JAG2	4.96719e-05
223266_at	ALS2CR2	5.115e-05
243309_at	FLJ27352	5.28012e-05
229651_at	SEZ6	5.42772e-05
241364_at	TMEM57	5.64473e-05
201597_at	COX7A2	5.70623e-05
204208_at	RNGTT	5.81116e-05
231776_at	EOMES	5.9265e-05
226544_x_at	MUTED	5.93742e-05
212906_at	GRAMD1B	5.98601e-05
220830_at	IMPG2	5.98913e-05
209111_at	RNF5	7.30233e-05
226406_at	C18orf25	7.49379e-05
1555412_at	FBXL21	7.50348e-05
211724_x_at	FLJ20323	7.53313e-05
206765_at	KCNJ2	7.75818e-05
223534_s_at	RPS6KL1	8.1552e-05
214053_at	ERBB4	8.17383e-05
226943_at	LOC728568	8.42853e-05
227209_at	CNTN1	9.00882e-05
227948_at	FGD4	9.93153e-05
227271_at	FGF11	0.000105269
218385_at	MRPS18A	0.000109068
218625_at	NRN1	0.000111893
1558322_a_at	PAQR9	0.00011448
222927_s_at	CPLX3,LMAN1L	0.000115212
217998_at	PHLDA1,LOC652993	0.000121927
204868_at	ICT1	0.000126308
235278_at	MACROD2	0.000126326
207305_s_at	KIAA1012	0.000138839
225842_at	PHLDA1	0.000151341
203094_at	MAD2L1BP	0.000152021
223351_at	C17orf80	0.000156481
212989_at	SGMS1	0.000160941
219760_at	LIN7B	0.000169811
209785_s_at	PLA2G4C	0.000170823
217242_at	ZNF154	0.000178934
241731_x_at	ZNF440	0.000180985
205486_at	TESK2	0.000181377
233030_at	PNPLA3	0.000182392
210962_s_at	AKAP9	0.000188746
232010_at	FSTL5	0.000189476
218488_at	EIF2B3	0.000191902
201989_s_at	CREBL2	0.000192298
202587_s_at	AK1	0.000204157
220277_at	CXXC4	0.000205778
1568612_at	GABRG2	0.000211775
212380_at	KIAA0082	0.000214743
228109_at	RASGRF2	0.000224253
208623_s_at	VIL2	0.000244199
204000_at	GNB5	0.000245504
204099_at	SMARCD3	0.000250425
205181_at	ZNF193	0.000268946
223256_at	KIAA1333	0.000272581
220047_at	SIRT4	0.000285313
217823_s_at	UBE2J1	0.000298861
204824_at	ENDOG	0.000300713
203299_s_at	LOC653653,AP1S2	0.000302629
202528_at	GALE	0.000306204
219307_at	PDSS2	0.000314172
228330_at	C6orf113	0.000319007
239556_at	LOC645513	0.000319958
221050_s_at	GTPBP2	0.000320101
213127_s_at	MED8	0.000324146
221046_s_at	GTPBP8	0.000324149
214156_at	MYRIP	0.000329146
212465_at	SETD3	0.000332692
224995_at	SPIRE1	0.000334644
236563_at	RD3	0.000335438
222742_s_at	RABL5	0.000366909
203224_at	RFK	0.000370965
1558711_at	FAM13A1OS	0.000381943
215554_at	GPLD1	0.000389079
210380_s_at	CACNA1G	0.000399041
216044_x_at	FAM69A	0.000399436
215223_s_at	SOD2	0.000400518
204791_at	NR2C1	0.000402979
218200_s_at	NDUFB2	0.000412216
222500_at	PPIL1	0.000412646
204731_at	TGFBR3	0.000431064
225703_at	KIAA1545	0.000431122
236151_at	KIAA1853	0.000438483
218101_s_at	NDUFC2	0.000439885
227019_at	FLJ13137	0.000471799
222688_at	PHCA	0.00048475
240214_at	LOC727789	0.000484774
200049_at	MYST2	0.000493017
218487_at	ALAD	0.000494249
242128_at	OTX2	0.000497147
204569_at	ICK	0.000506163
213034_at	KIAA0999	0.000513479
209747_at	TGFB3	0.000523991
206841_at	PDE6H	0.0005277
229873_at	KCTD21	0.000528733
206762_at	KCNA5	0.000537898
218164_at	SPATA20	0.000555704
207706_at	USH2A	0.000565973
208838_at	CAND1	0.000572914
205775_at	FAM50B	0.000573736
1568604_a_at	CADPS	0.000573861
226653_at	MARK1	0.000576963
218538_s_at	MRS2L	0.000580674
242851_at	KIAA1919	0.000587501
221988_at	MED26	0.000593852
233665_x_at	MTO1	0.000596354
215153_at	NOS1AP	0.000606911
40837_at	TLE2	0.000626634
240117_at	FBN3	0.000649712
224366_s_at	REPS1	0.000698468
220148_at	ALDH8A1	0.000705161
220349_s_at	FLJ21865	0.000717428
201084_s_at	BCLAF1	0.000724153
225275_at	EDIL3	0.000724411
1553927_at	C7orf33	0.000727997
229983_at	TIGD2	0.000733924
208999_at	SEPT8	0.000740128
203017_s_at	SSX2IP	0.000741763
229957_at	TMEM91	0.000742308
214098_at	KIAA1107	0.000765889
219676_at	ZSCAN16	0.000769652
206249_at	MAP3K13	0.000794833
225084_at	EXOC5	0.000797892
203160_s_at	RNF8	0.000827085
231790_at	DMGDH	0.00083728
228234_at	TICAM2	0.000855269
227482_at	ADCK1	0.000875544
203743_s_at	TDG	0.000886253
203053_at	BCAS2	0.0008885
219328_at	DDX31	0.000889046
226861_at	ASB8	0.000899387
209657_s_at	HSF2	0.000933818
213185_at	KIAA0556	0.000934798
200884_at	CKB	0.000968197
226352_at	JMY	0.000979022
201341_at	ENC1	0.000982513
225953_at	P15RS	0.000993893
Lowly expressed genes in clusters DE va ABC
#H:probeset	HUGO	p-value
219170_at	LOC731565,FSD1	2.96708e-11
226338_at	TMEM55A	1.74089e-09
209755_at	NMNAT2	2.06948e-09
226918_at	JPH4	3.39818e-09
222005_s_at	GNG3	6.44862e-09
204836_at	GLDC	6.46982e-09
200762_at	DPYSL2	2.72324e-08
200602_at	APP	3.34503e-08
226402_at	CYP2U1	3.79867e-08
225651_at	UBE2E2	3.83296e-08
223603_at	ZNF179	4.08907e-08
213249_at	FBXL7	4.50072e-08
204422_s_at	FGF2	5.38032e-08
219255_x_at	IL17RB	7.57966e-08
203069_at	SV2A	9.04018e-08
228935_at	SLC4A8	9.17119e-08
205359_at	AKAP6	1.53857e-07
228956_at	UGT8	1.78896e-07
232553_at	PCYT1B	1.87296e-07
218802_at	CCDC109B	2.53015e-07
218950_at	CENTD3	3.01953e-07
227276_at	PLXDC2	3.6567e-07
219179_at	DACT1	4.74216e-07
203151_at	MAP1A	4.86853e-07
228981_at	TMEM169	4.86868e-07
213306_at	MPDZ	7.5025e-07
227803_at	ENPP5	7.67744e-07
209568_s_at	RGL1	8.32309e-07
244403_at	CRB1	1.13148e-06
213435_at	SATB2	1.17828e-06
203619_s_at	FAIM2	1.23324e-06
204436_at	PLEKHQ1	1.32482e-06
39650_s_at	PCNXL2	1.53502e-06
228537_at	GLI2	1.75183e-06
228253_at	LOXL3	1.84133e-06
213497_at	ABTB2	2.07678e-06
205888_s_at	JAKMIP2	2.09291e-06
203401_at	PRPS2	2.71753e-06
204359_at	FLRT2	2.77335e-06
227983_at	MGC7036	3.20495e-06
219591_at	CEND1	3.51206e-06
57715_at	FAM26B	3.78629e-06
206866_at	CDH4	3.96714e-06
229523_at	TTMA	4.89144e-06
230551_at	KSR2	4.9357e-06
224894_at	YAP1	5.31184e-06
209348_s_at	MAF	5.31873e-06
219213_at	JAM2	5.75457e-06
40472_at	AGPAT7	5.76888e-06
202465_at	PCOLCE	5.771e-06
226677_at	ZNF521	5.85028e-06
210454_s_at	KCNJ6	6.72068e-06
204813_at	MAPK10	7.34046e-06
212070_at	GPR56	7.59436e-06
231257_at	TCERG1L	7.6477e-06
209505_at	NR2F1	7.67292e-06
227168_at	MIAT	7.67413e-06
209651_at	TGFB1I1	7.69831e-06
213955_at	MYOZ3	7.79695e-06
211986_at	AHNAK	7.89853e-06
214978_s_at	PPFIA4	8.07035e-06
212043_at	TGOLN2	8.1329e-06
229177_at	MGC45438	9.54283e-06
227764_at	LYPD6	9.88514e-06
209815_at	PTCH1	9.94084e-06
228335_at	CLDN11	1.00682e-05
221236_s_at	STMN4	1.06305e-05
222453_at	CYBRD1	1.13917e-05
238147_at	TRIM46	1.26058e-05
203456_at	PRAF2	1.26537e-05
229009_at	SIX5	1.27441e-05
208763_s_at	TSC22D3	1.29315e-05
221269_s_at	SH3BGRL3	1.2999e-05
215127_s_at	RBMS1	1.30724e-05
226358_at	LOC145842	1.30762e-05
216331_at	ITGA7	1.3197e-05
202894_at	EPHB4	1.33713e-05
228665_at	CYYR1	1.36527e-05
211675_s_at	MDFIC	1.43386e-05
222162_s_at	ADAMTS1	1.44981e-05
228307_at	EMILIN3	1.51836e-05
228937_at	C13orf31	1.5971e-05
232856_at	LRRC55	1.64054e-05
244885_at	EBF2	1.71331e-05
228044_at	C13orf21	1.73495e-05
224733_at	CMTM3	1.88947e-05
225990_at	BOC	1.94006e-05
226793_at	LOC283267	2.0446e-05
208018_s_at	HCK	2.06871e-05
230087_at	PRIMA1	2.32509e-05
219279_at	DOCK10	2.32771e-05
206023_at	NMU	2.37566e-05
213093_at	PRKCA	2.38062e-05
205087_at	RWDD3	2.38677e-05
205990_s_at	WNT5A	2.58578e-05
204471_at	GAP43	2.62309e-05
226766_at	ROBO2	2.81035e-05
216080_s_at	FADS3	2.82258e-05
227812_at	TNFRSF19	2.83232e-05
229491_at	NHEDC2	3.06831e-05
213478_at	RP1-21O18.1	3.07068e-05
225871_at	STEAP2	3.09197e-05
226112_at	SGCB	3.12152e-05
202037_s_at	SFRP1	3.12339e-05
1569256_a_at	FAM43B	3.21081e-05
228263_at	GRASP	3.22419e-05
204319_s_at	RGS10	3.29314e-05
203729_at	EMP3	3.50048e-05
226326_at	PCGF5	3.59142e-05
211031_s_at	CLIP2	3.59186e-05
229447_x_at	NBPF11	3.82454e-05
220945_x_at	MANSC1	4.41045e-05
202133_at	WWTR1	4.57422e-05
219894_at	MAGEL2	4.63315e-05
221558_s_at	LEF1	4.75218e-05
205448_s_at	MAP3K12	4.81345e-05
209883_at	GLT25D2	4.9035e-05
225806_at	JUB	5.11425e-05
224694_at	ANTXR1	5.23137e-05
216194_s_at	TBCB	5.26191e-05
219838_at	TTC23	5.44907e-05
203131_at	PDGFRA	5.51882e-05
216264_s_at	LAMB2	5.6751e-05
227461_at	STON2	5.75346e-05
235375_x_at	TTC9B	5.79063e-05
204225_at	HDAC4	6.2374e-05
230597_at	SLC7A3	6.24292e-05
230045_at	CNTN2	6.65361e-05
204759_at	RCBTB2	6.68696e-05
226016_at	CD47	6.74513e-05
241596_at	NUDT10	6.76097e-05
230263_s_at	DOCK5	6.93563e-05
230353_at	LOC284112	7.76826e-05
202756_s_at	GPC1	8.05416e-05
221541_at	CRISPLD2	8.14178e-05
213119_at	SLC36A1	8.1663e-05
201847_at	LIPA	8.4038e-05
213847_at	PRPH	8.68179e-05
228165_at	C12orf53	8.9819e-05
218330_s_at	NAV2	9.01964e-05
225764_at	ETV6	9.39209e-05
204672_s_at	ANKRD6	9.57463e-05
219464_at	CA14	9.75037e-05
241698_at	RFTN2	9.80069e-05
201494_at	PRCP	9.92954e-05
213001_at	ANGPTL2	0.000100327
201481_s_at	PYGB	0.000103765
214430_at	GLA	0.000104928
219093_at	PID1	0.000105922
216944_s_at	ITPR1	0.00010895
221188_s_at	CIDEB	0.00010912
227192_at	PRRT2	0.00011631
225710_at	GNB4	0.0001173
203445_s_at	CTDSP2	0.000120084
202659_at	PSMB10	0.000120652
203889_at	SCG5	0.000121014
208228_s_at	FGFR2	0.00012888
219537_x_at	DLL3	0.000129342
1563638_at	FAM18A	0.000129717
221019_s_at	COLEC12	0.000133968
202947_s_at	GYPC	0.00013631
229234_at	ZC3H12B	0.000139387
227997_at	IL17RD	0.000142749
203187_at	DOCK1	0.000146815
223116_at	BCAR1	0.000152545
209765_at	ADAM19	0.000155679
206335_at	GALNS	0.000155819
205107_s_at	EFNA4	0.00015624
200958_s_at	SDCBP	0.000156523
223322_at	RASSF5	0.000160466
213197_at	ASTN1	0.000160608
222572_at	PPM2C	0.000160999
235606_at	LOC344595	0.000163649
232950_s_at	PITPNM2	0.00016503
231666_at	PAX3	0.000165781
205331_s_at	REEP2	0.000168687
214433_s_at	SELENBP1	0.000169094
204057_at	IRF8	0.000169545
209598_at	PNMA2	0.000171006
205550_s_at	BRE	0.000175002
216620_s_at	ARHGEF10	0.000175428
227210_at	SFMBT2	0.000179023
218651_s_at	LARP6	0.000179973
238663_x_at	GRIA4	0.000183647
207181_s_at	CASP7	0.000185115
238497_at	TMEM136	0.00018849
227376_at	GLI3	0.000193066
223170_at	TMEM98,LOC440181	0.000193434
224991_at	CMIP	0.000196522
205652_s_at	TTLL1	0.000199682
227088_at	PDE5A	0.000204043
233110_s_at	BCL2L12	0.000205417
1561394_s_at	RP5-1054A22.3	0.000210051
231118_at	ANKRD35	0.000220276
208112_x_at	EHD1	0.000220314
215104_at	NRIP2	0.000220543
200697_at	HK1	0.000224953
208012_x_at	SP110	0.000226988
205368_at	FAM131B	0.000230125
212848_s_at	C9orf3	0.000238563
226056_at	CDGAP	0.000246369
209575_at	IL10RB	0.000249042
205373_at	CTNNA2	0.000255826
213664_at	SLC1A1	0.000259031
207876_s_at	FLNC	0.000263293
238021_s_at	hCG_1815491	0.000269958
219296_at	ZDHHC13	0.000273332
227949_at	PHACTR3	0.000284661
1558404_at	LOC644242	0.0002852
243804_at	MTMR7	0.000286277
204929_s_at	VAMP5	0.000298387
218376_s_at	MICAL1	0.00030176
205561_at	KCTD17	0.000303323
218749_s_at	SLC24A6	0.000313877
242455_at	POU3F2	0.000318462
233888_s_at	SRGAP1	0.000321598
209871_s_at	APBA2	0.000324337
213397_x_at	RNASE4	0.000328922
229974_at	EVC2	0.000333457
239118_at	KCNA2	0.000339135
201906_s_at	CTDSPL	0.000346224
226384_at	PPAPDC1B	0.000352579
206167_s_at	ARHGAP6	0.000356274
208712_at	CCND1	0.000362244
208212_s_at	ALK	0.000365633
228338_at	LOC120376	0.000368955
212640_at	PTPLB	0.000369474
213241_at	PLXNC1	0.000369763
233249_at	LOC730200	0.000371853
231223_at	CSMD1	0.000373718
236688_at	FRMPD3	0.000377276
224710_at	RAB34	0.000377704
218589_at	P2RY5	0.000378852
224719_s_at	C12orf57	0.000384671
224870_at	KIAA0114	0.000398237
205730_s_at	ABLIM3	0.00040064
211962_s_at	ZFP36L1	0.000400643
206157_at	PTX3	0.000400652
236141_at	NBLA00301	0.000407359
218313_s_at	GALNT7	0.000409437
205051_s_at	KIT	0.00041095
202958_at	PTPN9	0.000411046
228624_at	TMEM144	0.000414042
203778_at	MANBA	0.000415106
219142_at	RASL11B	0.000424776
205320_at	APC2	0.000433946
229014_at	FLJ42709	0.000436698
218096_at	AGPAT5	0.000437168
204992_s_at	PFN2	0.000438404
202075_s_at	PLTP	0.000443972
204780_s_at	FAS	0.000461581
213345_at	NFATC4	0.000466291
206480_at	LTC4S	0.000468609
41577_at	PPP1R16B	0.00047179
222630_at	RFXDC2	0.000473638
219837_s_at	CYTL1	0.000479256
212686_at	PPM1H	0.000489818
226695_at	PRRX1	0.000491284
230472_at	IRX1	0.000495194
205364_at	ACOX2	0.00050583
220102_at	FOXL2	0.000507843
219230_at	TMEM100	0.000512119
221024_s_at	SLC2A10	0.000536802
228017_s_at	NKAIN4	0.00053817
222317_at	PDE3B	0.000540271
1555095_at	C6orf123	0.000555164
206039_at	RAB33A	0.000557725
203660_s_at	PCNT	0.000569597
213436_at	CNR1	0.000573318
219686_at	STK32B	0.000589914
235289_at	EIF5A2	0.000591675
227561_at	DDR2	0.000591873
1556039_s_at	GPR173	0.00059893
220429_at	NDST3	0.000611436
235828_at	PRELID2	0.000613046
213455_at	FAM114A1	0.000617607
208906_at	HNRPUL2,BSCL2	0.00063182
37512_at	HSD17B6	0.000636109
212298_at	NRP1	0.000636873
234303_s_at	GPR85	0.000638639
230458_at	SLC45A1	0.000639981
212187_x_at	PTGDS	0.000640887
228121_at	TGFB2	0.000649186
218986_s_at	FLJ20035	0.000652703
1556034_s_at	MTMR11	0.000669726
228141_at	LOC493869	0.000673091
229404_at	TWIST2	0.000675156
226167_at	SYT7	0.000697879
224839_s_at	GPT2	0.000701918
1555253_at	COL25A1	0.000706866
226837_at	SPRED1	0.000707069
205880_at	PRKD1	0.00071841
233599_at	hCG_2003663	0.00072814
213779_at	EMID1	0.000729359
217168_s_at	HERPUD1	0.000740198
243688_at	LOC285431	0.000746237
225450_at	AMOTL1	0.000764269
238823_at	FMNL3	0.000765398
211275_s_at	GYG1	0.000768923
204912_at	IL10RA	0.000774401
213752_at	RP1-21O18.1,RP1-21O18.1	0.000782171
205824_at	HSPB2	0.000783332
211267_at	HESX1	0.000795041
206258_at	ST8SIA5	0.000825293
225415_at	DTX3L	0.000835377
209230_s_at	NUPR1	0.000836231
1552938_at	ZIC5	0.000848791
201896_s_at	PSRC1	0.000871301
205698_s_at	MAP2K6	0.000873302
227626_at	PAQR8	0.000883423
234985_at	LDLRAD3	0.000886804
209874_x_at	CNNM2	0.000889321
207558_s_at	PITX2	0.000892383
223749_at	C1QTNF2	0.000927957
219602_s_at	FAM38B	0.000950726
200675_at	CD81	0.000983942
209379_s_at	KIAA1128	0.000984439
208614_s_at	FLNB	0.000985252
