# Supplementary material for: Integrated Genomics Identifies Five Medulloblastoma Subtypes with Distinct Genetic Profiles, Pathway Signatures and Clinicopathological Features
Source: PLoS One. 2008 Aug 28;3(8):e3088. doi: 10.1371/journal.pone.0003088 (PMC2518524; doi:10.1371/journal.pone.0003088)
Supplement: Table S3 — Primer sequences used for sequencing β-catenin, PTCH1, HRAS, NRAS, and KRAS. (0.03 MB XLS) [file pone.0003088.s010.xls]

## Sheet: Sheet1
Table S3 Kool et al.
Primers used for sequencing:
HRAS
Exon 2	GTGGGTTTGCCCTTCAGATG	HRAS Ex2F
	TCTAGAGGAAGCAGGAGACAGG	HRAS Ex2R
Exon 3	ATGAGAGGTACCAGGGAGAGG	HRAS Ex3F
	ACATGCGCAGAGAGGACAG	HRAS Ex3R
NRAS
Exon 2	TGAGGCCGATATTAATCC	NRAS Ex2F
	TCCGACAAGTGAGAGAGACAGG	NRAS Ex2R
Exon 3	GAGGGACAAACCAGATAGGC	NRAS EX3F
	GGTAACCTCATTTCCCCATAAAG	NRAS Ex3R
KRAS
Exon 2	TTAACCTTATGTGTGACATGTTCTAA	KRAS Ex2F
	AGAATGGTCCTGCACCAGTAA	KRAS Ex2R
Exon 3	TGCACTGTAATAATCCAGACTGTG	KRAS Ex3F
	TGCATGGCATTAGCAAAGAC	KRAS Ex3R
β-catenin
Exon 3	GCTGATTTGATGGAGTTGGAC	BCAT Ex3F
	AAGGACTGAGAAAATCCCTGTTC	BCAT Ex3R
PTCH1
Exon 1	AGCGGCTGGTCTGTCAAC	PTCH1 Ex1F
	CTGCTTTTCCTGGAGAGGTG	PTCH1 Ex1R
Exon 2	ACTCCTCCCTTCTGCTTCGT	PTCH1 Ex2F
	GCGCTGGCGAATATCTCTAT	PTCH1 Ex2R
Exon 3	GAGTTTGCAGTGATTTTGCTATTC	PTCH1 Ex3F
	ACCGCCTTACCTGCTGCTC	PTCH1 Ex3R
Exon 4	TGCACTAATTTTCTTATTACAGTGAG	PTCH1 Ex4F
	TAAGGCACACTACTGGGGTG	PTCH1 Ex4R
Exon 5	GAACACCCCAGTAGTGTGCC	PTCH1 Ex5F
	TGAGTCCTAGAGAAGTCACAGACATC	PTCH1 Ex5R
Exon 6	GGCTCTTTTCATGGTCTCGTC	PTCH1 Ex6F
	TGTTTTGCTCTCCACCCTTC	PTCH1 Ex6R
Exon 7	GGCTAGCGAGGATAACGGTTTA	PTCH1 Ex7F
	GTGACCTGCCTACTAATTCCC	PTCH1 Ex7R
Exon 8	TGGGAATACTGATGATGTGCC	PTCH1 Ex8F
	CATAACCAGCGAGTCTGCAC	PTCH1 Ex8R
Exon 9	CATTTGGGCATTTCGCATTC	PTCH1 Ex9F
	ACCAAACCAAACTCCAGCCC	PTCH1 Ex9R
Exon 10	GTTCGGCTTTTGTTCTGTGC	PTCH1 Ex10F
	CTAGTGGAAAAGGCTGCAAG	PTCH1 Ex10R
Exon 11	AAGCTGTGATGTCCCCAAAG	PTCH1 Ex11F
	GCATCTCGCATGTCTAATGCCAC	PTCH1 Ex11R
Exon 12	TCTGCCACGTATCTGCTCAC	PTCH1 Ex12F
	CACCACAGCCTTCATCACCAGAA	PTCH1 Ex12R
Exon 13	ATCTGTCACGGTTTCAAATGC	PTCH1 Ex13F
	ATCTCTCCCCTACGTTCTCCA	PTCH1 Ex13R
Exon 14	CTGGAATTCAGCAATGTGATGT	PTCH1 Ex14F
	GCATTGACTTTTGGAGGACTG	PTCH1 Ex14R
Exon 15	AAGTCCATGAAACACGTCAGTG	PTCH1 Ex15R
	GGGAGAACAACCCCTACAAGA	PTCH1 Ex15F
Exon 16	AAGTGGATGTGGGACACAGAG	PTCH1 Ex16F
	TAGGTCTCCAGAGAGCACAGG	PTCH1 Ex16R
Exon 17	GCTCTCAAGGCAGAAGTGTG	PTCH1 Ex17F
	GGAAGGCACCTCTGTAAGTTC	PTCH1 Ex17R
Exon 18	GCTCCTAACCTGTGCCCTTC	PTCH1 Ex18F
	GAATTTGACTTCCACAAAGCCC	PTCH1 Ex18R
Exon 19	GGCAGTGTCCAGAGTTAAAGC	PTCH1 Ex19F
	CCTGAGGCCTTTTCACTGC	PTCH1 Ex19R
Exon 20	TAGGACAGAGCTGAGCATTTACC	PTCH1 Ex20F
	AAACATGTCTCCTTGCACACG	PTCH1 Ex20R
Exon 21	ATTTCTGGCGTTGCCATGCT	PTCH1 Ex21F
	CTGAAGAACCACCAGCAAGT	PTCH1 Ex21R
Exon 22	GCCAGCAGGTAAATGGACAA	PTCH1 Ex22F
	CTGGTTCTGCAGAGTCACTT	PTCH1 Ex22R
Exon 23	TTTCTTTTGTGGGTGGAAGG	PTCH1 Ex23F1
	TGGGGATAAAAGGTCACTGG	PTCH1 Ex23R1
	CGTGGTCAGTCTCAGGGTAG	PTCH1 Ex23F2
	GTTCTCACAACCCTCGGAAC	PTCH1 Ex23R2
